# Supplementary material for: Angiogenic and immune predictors of neoadjuvant axitinib response in renal cell carcinoma with venous tumour thrombus
Source: Nat Commun. 2025 Apr 28;16:3870. doi: 10.1038/s41467-025-58436-8 (PMC12037771; doi:10.1038/s41467-025-58436-8)
Supplement: Supplementary file 4 — Source Data 1 [file 41467_2025_58436_MOESM4_ESM.xlsx]

## Sheet: Fig 1b
trial_id	measurement	timepoint	value	fold_change	responder
Pt03	VTT length	Week 1	206	0	Non-responder
Pt02	VTT length	Week 1	82	0	Non-responder
Pt11	VTT length	Week 1	88	0	Non-responder
Pt01	VTT length	Week 1	124	0	Non-responder
Pt19	VTT length	Week 1	27	0	Responder
Pt12	VTT length	Week 1	68	0	Non-responder
Pt14	VTT length	Week 1	99	0	Responder
Pt15	VTT length	Week 1	138	0	Responder
Pt05	VTT length	Week 1	173	0	Non-responder
Pt16	VTT length	Week 1	107	0	Responder
Pt17	VTT length	Week 1	128	0	Responder
Pt06	VTT length	Week 1	22	0	Non-responder
Pt07	VTT length	Week 1	150	0	Non-responder
Pt08	VTT length	Week 1	104	0	Non-responder
Pt09	VTT length	Week 1	98	0	Non-responder
Pt18	VTT length	Week 1	53	0	Responder
Pt10	VTT length	Week 1	75	0	Non-responder
Pt20	VTT length	Week 1	230	0	Non-responder
Pt04	VTT length	Week 1	50	0	Non-responder
Pt13	VTT length	Week 1	123	0	Responder
Pt03	VTT length	Week 3	172	-16.5049	Non-responder
Pt02	VTT length	Week 3	68	-17.0732	Non-responder
Pt11	VTT length	Week 3	83	-5.68182	Non-responder
Pt01	VTT length	Week 3	116	-6.45161	Non-responder
Pt19	VTT length	Week 3	20	-25.9259	Responder
Pt12	VTT length	Week 3	62	-8.82353	Non-responder
Pt14	VTT length	Week 3	64	-35.3535	Responder
Pt15	VTT length	Week 3	82	-40.5797	Responder
Pt05	VTT length	Week 3	184	6.35838	Non-responder
Pt16	VTT length	Week 3	77	-28.0374	Responder
Pt17	VTT length	Week 3	98	-23.4375	Responder
Pt06	VTT length	Week 3	31	40.9091	Non-responder
Pt07	VTT length	Week 3	145	-3.33333	Non-responder
Pt08	VTT length	Week 3	116	11.5385	Non-responder
Pt09	VTT length	Week 3	93	-5.10204	Non-responder
Pt18	VTT length	Week 3	34	-35.8491	Responder
Pt10	VTT length	Week 3	63	-16	Non-responder
Pt20	VTT length	Week 3	197	-14.3478	Non-responder
Pt04	VTT length	Week 3	51	2	Non-responder
Pt13	VTT length	Week 3	79	-35.7724	Responder
Pt03	VTT length	Week 9	170	-17.4757	Non-responder
Pt02	VTT length	Week 9	82	0	Non-responder
Pt11	VTT length	Week 9	86	-2.27273	Non-responder
Pt01	VTT length	Week 9	96	-22.5806	Non-responder
Pt19	VTT length	Week 9	17	-37.037	Responder
Pt12	VTT length	Week 9	63	-7.35294	Non-responder
Pt14	VTT length	Week 9	52	-47.4747	Responder
Pt15	VTT length	Week 9	70	-49.2754	Responder
Pt05	VTT length	Week 9	207	19.6532	Non-responder
Pt16	VTT length	Week 9	73	-31.7757	Responder
Pt17	VTT length	Week 9	69	-46.0938	Responder
Pt06	VTT length	Week 9	#N/A	#N/A	Non-responder
Pt07	VTT length	Week 9	142	-5.33333	Non-responder
Pt08	VTT length	Week 9	#N/A	#N/A	Non-responder
Pt09	VTT length	Week 9	78	-20.4082	Non-responder
Pt18	VTT length	Week 9	26	-50.9434	Responder
Pt10	VTT length	Week 9	65	-13.3333	Non-responder
Pt20	VTT length	Week 9	#N/A	#N/A	Non-responder
Pt04	VTT length	Week 9	58	16	Non-responder
Pt13	VTT length	Week 9	75	-39.0244	Responder

## Sheet: Fig 2b
trial_id	measurement	timepoint	value	responder
Pt03	CD31+ CD34+ area	Tumour biopsy	0	Non-responder
Pt02	CD31+ CD34+ area	Tumour biopsy	63.0482	Non-responder
Pt11	CD31+ CD34+ area	Tumour biopsy	#N/A	Non-responder
Pt01	CD31+ CD34+ area	Tumour biopsy	39.8255	Non-responder
Pt19	CD31+ CD34+ area	Tumour biopsy	184.002	Responder
Pt12	CD31+ CD34+ area	Tumour biopsy	86.7714	Non-responder
Pt14	CD31+ CD34+ area	Tumour biopsy	63.9554	Responder
Pt15	CD31+ CD34+ area	Tumour biopsy	#N/A	Responder
Pt05	CD31+ CD34+ area	Tumour biopsy	22.2056	Non-responder
Pt16	CD31+ CD34+ area	Tumour biopsy	84.4266	Responder
Pt17	CD31+ CD34+ area	Tumour biopsy	#N/A	Responder
Pt06	CD31+ CD34+ area	Tumour biopsy	13.7207	Non-responder
Pt07	CD31+ CD34+ area	Tumour biopsy	#N/A	Non-responder
Pt08	CD31+ CD34+ area	Tumour biopsy	20.4013	Non-responder
Pt09	CD31+ CD34+ area	Tumour biopsy	#N/A	Non-responder
Pt18	CD31+ CD34+ area	Tumour biopsy	#N/A	Responder
Pt10	CD31+ CD34+ area	Tumour biopsy	#N/A	Non-responder
Pt20	CD31+ CD34+ area	Tumour biopsy	#N/A	Non-responder
Pt04	CD31+ CD34+ area	Tumour biopsy	85.355	Non-responder
Pt13	CD31+ CD34+ area	Tumour biopsy	183.617	Responder
Pt03	CD31+ CD34+ area	Post-op tumour	10.2954	Non-responder
Pt02	CD31+ CD34+ area	Post-op tumour	66.692	Non-responder
Pt11	CD31+ CD34+ area	Post-op tumour	26.7939	Non-responder
Pt01	CD31+ CD34+ area	Post-op tumour	2.88862	Non-responder
Pt19	CD31+ CD34+ area	Post-op tumour	110.571	Responder
Pt12	CD31+ CD34+ area	Post-op tumour	38.0145	Non-responder
Pt14	CD31+ CD34+ area	Post-op tumour	44.158	Responder
Pt15	CD31+ CD34+ area	Post-op tumour	12.3264	Responder
Pt05	CD31+ CD34+ area	Post-op tumour	#N/A	Non-responder
Pt16	CD31+ CD34+ area	Post-op tumour	61.1273	Responder
Pt17	CD31+ CD34+ area	Post-op tumour	38.4305	Responder
Pt06	CD31+ CD34+ area	Post-op tumour	#N/A	Non-responder
Pt07	CD31+ CD34+ area	Post-op tumour	#N/A	Non-responder
Pt08	CD31+ CD34+ area	Post-op tumour	39.1132	Non-responder
Pt09	CD31+ CD34+ area	Post-op tumour	3.95628	Non-responder
Pt18	CD31+ CD34+ area	Post-op tumour	#N/A	Responder
Pt10	CD31+ CD34+ area	Post-op tumour	20.9805	Non-responder
Pt20	CD31+ CD34+ area	Post-op tumour	#N/A	Non-responder
Pt04	CD31+ CD34+ area	Post-op tumour	61.1975	Non-responder
Pt13	CD31+ CD34+ area	Post-op tumour	46.5291	Responder
Pt03	CD31+ CD34+ area	Post-op VTT	21.2693	Non-responder
Pt02	CD31+ CD34+ area	Post-op VTT	29.7085	Non-responder
Pt11	CD31+ CD34+ area	Post-op VTT	14.4105	Non-responder
Pt01	CD31+ CD34+ area	Post-op VTT	18.136	Non-responder
Pt19	CD31+ CD34+ area	Post-op VTT	34.2871	Responder
Pt12	CD31+ CD34+ area	Post-op VTT	#N/A	Non-responder
Pt14	CD31+ CD34+ area	Post-op VTT	27.7477	Responder
Pt15	CD31+ CD34+ area	Post-op VTT	10.485	Responder
Pt05	CD31+ CD34+ area	Post-op VTT	#N/A	Non-responder
Pt16	CD31+ CD34+ area	Post-op VTT	63.8011	Responder
Pt17	CD31+ CD34+ area	Post-op VTT	4.94256	Responder
Pt06	CD31+ CD34+ area	Post-op VTT	47.1525	Non-responder
Pt07	CD31+ CD34+ area	Post-op VTT	#N/A	Non-responder
Pt08	CD31+ CD34+ area	Post-op VTT	40.7487	Non-responder
Pt09	CD31+ CD34+ area	Post-op VTT	6.9156	Non-responder
Pt18	CD31+ CD34+ area	Post-op VTT	#N/A	Responder
Pt10	CD31+ CD34+ area	Post-op VTT	#N/A	Non-responder
Pt20	CD31+ CD34+ area	Post-op VTT	#N/A	Non-responder
Pt04	CD31+ CD34+ area	Post-op VTT	31.8427	Non-responder
Pt13	CD31+ CD34+ area	Post-op VTT	#N/A	Responder

## Sheet: Fig 2c
trial_id	measurement	timepoint	value	fold_change	responder
Pt03	VEGF-A	1	122.808	1	Non-responder
Pt02	VEGF-A	1	65.1304	1	Non-responder
Pt11	VEGF-A	1	57.3266	1	Non-responder
Pt01	VEGF-A	1	80.4077	1	Non-responder
Pt19	VEGF-A	1	16.7451	1	Responder
Pt12	VEGF-A	1	76.83	1	Non-responder
Pt14	VEGF-A	1	507.86	1	Responder
Pt15	VEGF-A	1	30.768	1	Responder
Pt05	VEGF-A	1	76.7099	1	Non-responder
Pt16	VEGF-A	1	128.278	1	Responder
Pt17	VEGF-A	1	40.6836	1	Responder
Pt06	VEGF-A	1	233.555	1	Non-responder
Pt07	VEGF-A	1	63.935	1	Non-responder
Pt08	VEGF-A	1	672.478	1	Non-responder
Pt09	VEGF-A	1	968.403	1	Non-responder
Pt18	VEGF-A	1	189.658	1	Responder
Pt10	VEGF-A	1	369.797	1	Non-responder
Pt20	VEGF-A	1	241.011	1	Non-responder
Pt04	VEGF-A	1	#N/A	#N/A	Non-responder
Pt13	VEGF-A	1	34.704	1	Responder
Pt03	VEGF-A	3	509.1	4.14549	Non-responder
Pt02	VEGF-A	3	320.141	4.91538	Non-responder
Pt11	VEGF-A	3	99.1947	1.73034	Non-responder
Pt01	VEGF-A	3	208.936	2.59845	Non-responder
Pt19	VEGF-A	3	258.798	15.4552	Responder
Pt12	VEGF-A	3	116.221	1.51271	Non-responder
Pt14	VEGF-A	3	835.058	1.64427	Responder
Pt15	VEGF-A	3	127.958	4.1588	Responder
Pt05	VEGF-A	3	81.7256	1.06538	Non-responder
Pt16	VEGF-A	3	240.48	1.87468	Responder
Pt17	VEGF-A	3	163.332	4.01468	Responder
Pt06	VEGF-A	3	748.716	3.20574	Non-responder
Pt07	VEGF-A	3	441.597	6.90697	Non-responder
Pt08	VEGF-A	3	480.567	0.71462	Non-responder
Pt09	VEGF-A	3	814.657	0.841238	Non-responder
Pt18	VEGF-A	3	692.904	3.65344	Responder
Pt10	VEGF-A	3	683.712	1.84888	Non-responder
Pt20	VEGF-A	3	299.841	1.2441	Non-responder
Pt04	VEGF-A	3	#N/A	#N/A	Non-responder
Pt13	VEGF-A	3	320.461	9.23412	Responder
Pt03	VEGF-A	5	394.398	3.21149	Non-responder
Pt02	VEGF-A	5	104.235	1.6004	Non-responder
Pt11	VEGF-A	5	95.7023	1.66942	Non-responder
Pt01	VEGF-A	5	235.952	2.93444	Non-responder
Pt19	VEGF-A	5	205.97	12.3003	Responder
Pt12	VEGF-A	5	110.022	1.43202	Non-responder
Pt14	VEGF-A	5	595.084	1.17175	Responder
Pt15	VEGF-A	5	120.719	3.92353	Responder
Pt05	VEGF-A	5	147.91	1.92817	Non-responder
Pt16	VEGF-A	5	363.502	2.83372	Responder
Pt17	VEGF-A	5	176.329	4.33416	Responder
Pt06	VEGF-A	5	286.052	1.22477	Non-responder
Pt07	VEGF-A	5	698.272	10.9216	Non-responder
Pt08	VEGF-A	5	546.962	0.813352	Non-responder
Pt09	VEGF-A	5	875.951	0.904532	Non-responder
Pt18	VEGF-A	5	2030.41	10.7056	Responder
Pt10	VEGF-A	5	866.304	2.34265	Non-responder
Pt20	VEGF-A	5	1493.94	6.19863	Non-responder
Pt04	VEGF-A	5	#N/A	#N/A	Non-responder
Pt13	VEGF-A	5	292.483	8.42793	Responder
Pt03	VEGF-A	7	129.11	1.05131	Non-responder
Pt02	VEGF-A	7	57.5137	0.883054	Non-responder
Pt11	VEGF-A	7	195.778	3.41513	Non-responder
Pt01	VEGF-A	7	166.224	2.06726	Non-responder
Pt19	VEGF-A	7	207.473	12.3901	Responder
Pt12	VEGF-A	7	117.7	1.53195	Non-responder
Pt14	VEGF-A	7	523.019	1.02985	Responder
Pt15	VEGF-A	7	93.3522	3.03407	Responder
Pt05	VEGF-A	7	95.3696	1.24325	Non-responder
Pt16	VEGF-A	7	308.709	2.40657	Responder
Pt17	VEGF-A	7	186.738	4.58999	Responder
Pt06	VEGF-A	7	#N/A	#N/A	Non-responder
Pt07	VEGF-A	7	111.32	1.74115	Non-responder
Pt08	VEGF-A	7	662.902	0.985759	Non-responder
Pt09	VEGF-A	7	332.578	0.343429	Non-responder
Pt18	VEGF-A	7	1376.56	7.2581	Responder
Pt10	VEGF-A	7	1047.81	2.83348	Non-responder
Pt20	VEGF-A	7	99.1355	0.411331	Non-responder
Pt04	VEGF-A	7	#N/A	#N/A	Non-responder
Pt13	VEGF-A	7	122.591	3.53246	Responder

## Sheet: Fig 2d
trial_id	measurement	timepoint	value	fold_change	responder
Pt03	PlGF	1	12.1243	1	Non-responder
Pt02	PlGF	1	13.2332	1	Non-responder
Pt11	PlGF	1	6.45998	1	Non-responder
Pt01	PlGF	1	9.78432	1	Non-responder
Pt19	PlGF	1	6.81026	1	Responder
Pt12	PlGF	1	7.61748	1	Non-responder
Pt14	PlGF	1	18.9762	1	Responder
Pt15	PlGF	1	7.39271	1	Responder
Pt05	PlGF	1	6.55894	1	Non-responder
Pt16	PlGF	1	19.7535	1	Responder
Pt17	PlGF	1	12.8051	1	Responder
Pt06	PlGF	1	11.65	1	Non-responder
Pt07	PlGF	1	9.71282	1	Non-responder
Pt08	PlGF	1	11.0452	1	Non-responder
Pt09	PlGF	1	9.79756	1	Non-responder
Pt18	PlGF	1	14.4406	1	Responder
Pt10	PlGF	1	8.85047	1	Non-responder
Pt20	PlGF	1	24.7203	1	Non-responder
Pt04	PlGF	1	#N/A	#N/A	Non-responder
Pt13	PlGF	1	9.04304	1	Responder
Pt03	PlGF	3	29.4281	2.42719	Non-responder
Pt02	PlGF	3	44.4965	3.36249	Non-responder
Pt11	PlGF	3	17.7339	2.74519	Non-responder
Pt01	PlGF	3	16.2991	1.66584	Non-responder
Pt19	PlGF	3	93.8053	13.7741	Responder
Pt12	PlGF	3	28.0431	3.68142	Non-responder
Pt14	PlGF	3	238.276	12.5565	Responder
Pt15	PlGF	3	38.8811	5.25938	Responder
Pt05	PlGF	3	12.7655	1.94627	Non-responder
Pt16	PlGF	3	29.4733	1.49205	Responder
Pt17	PlGF	3	45.0574	3.51872	Responder
Pt06	PlGF	3	13.7338	1.17887	Non-responder
Pt07	PlGF	3	45.256	4.6594	Non-responder
Pt08	PlGF	3	28.8773	2.61445	Non-responder
Pt09	PlGF	3	59.744	6.09784	Non-responder
Pt18	PlGF	3	96.2771	6.66712	Responder
Pt10	PlGF	3	11.9811	1.35372	Non-responder
Pt20	PlGF	3	22.9997	0.930395	Non-responder
Pt04	PlGF	3	#N/A	#N/A	Non-responder
Pt13	PlGF	3	89.5383	9.90135	Responder
Pt03	PlGF	5	34.31	2.82985	Non-responder
Pt02	PlGF	5	10.7224	0.810265	Non-responder
Pt11	PlGF	5	17.2595	2.67176	Non-responder
Pt01	PlGF	5	19.1149	1.95363	Non-responder
Pt19	PlGF	5	59.4541	8.73008	Responder
Pt12	PlGF	5	36.863	4.83927	Non-responder
Pt14	PlGF	5	118.763	6.25853	Responder
Pt15	PlGF	5	33.6226	4.54808	Responder
Pt05	PlGF	5	18.6131	2.83782	Non-responder
Pt16	PlGF	5	56.1629	2.84319	Responder
Pt17	PlGF	5	46.6445	3.64267	Responder
Pt06	PlGF	5	10.9826	0.942718	Non-responder
Pt07	PlGF	5	92.2601	9.4988	Non-responder
Pt08	PlGF	5	31.9476	2.89243	Non-responder
Pt09	PlGF	5	95.4824	9.74553	Non-responder
Pt18	PlGF	5	365.521	25.3121	Responder
Pt10	PlGF	5	47.1471	5.32707	Non-responder
Pt20	PlGF	5	111.611	4.51493	Non-responder
Pt04	PlGF	5	#N/A	#N/A	Non-responder
Pt13	PlGF	5	53.8998	5.96036	Responder
Pt03	PlGF	7	21.3154	1.75807	Non-responder
Pt02	PlGF	7	4.93686	0.373066	Non-responder
Pt11	PlGF	7	44.08	6.82354	Non-responder
Pt01	PlGF	7	25.3646	2.59238	Non-responder
Pt19	PlGF	7	83.4491	12.2534	Responder
Pt12	PlGF	7	32.2582	4.23476	Non-responder
Pt14	PlGF	7	141.574	7.46058	Responder
Pt15	PlGF	7	30.2042	4.08567	Responder
Pt05	PlGF	7	13.3088	2.0291	Non-responder
Pt16	PlGF	7	58.5134	2.96218	Responder
Pt17	PlGF	7	51.8807	4.05158	Responder
Pt06	PlGF	7	#N/A	#N/A	Non-responder
Pt07	PlGF	7	10.3323	1.06378	Non-responder
Pt08	PlGF	7	11.0774	1.00291	Non-responder
Pt09	PlGF	7	57.7272	5.892	Non-responder
Pt18	PlGF	7	320.093	22.1662	Responder
Pt10	PlGF	7	52.5321	5.93552	Non-responder
Pt20	PlGF	7	11.7851	0.476737	Non-responder
Pt04	PlGF	7	#N/A	#N/A	Non-responder
Pt13	PlGF	7	64.445	7.12647	Responder

## Sheet: Fig 2f
trial_id	measurement	timepoint	value	responder
Pt03	IL-12p70	Week 1	0.586895	Non-responder
Pt02	IL-12p70	Week 1	0.754889	Non-responder
Pt11	IL-12p70	Week 1	0.370466	Non-responder
Pt01	IL-12p70	Week 1	0.278004	Non-responder
Pt19	IL-12p70	Week 1	0.202688	Responder
Pt12	IL-12p70	Week 1	0.495874	Non-responder
Pt14	IL-12p70	Week 1	0.231965	Responder
Pt15	IL-12p70	Week 1	0.227654	Responder
Pt05	IL-12p70	Week 1	0.68186	Non-responder
Pt16	IL-12p70	Week 1	0.331753	Responder
Pt17	IL-12p70	Week 1	0.2	Responder
Pt06	IL-12p70	Week 1	0.485932	Non-responder
Pt07	IL-12p70	Week 1	0.2	Non-responder
Pt08	IL-12p70	Week 1	0.266322	Non-responder
Pt09	IL-12p70	Week 1	0.497143	Non-responder
Pt18	IL-12p70	Week 1	0.2	Responder
Pt10	IL-12p70	Week 1	0.2	Non-responder
Pt20	IL-12p70	Week 1	0.278856	Non-responder
Pt04	IL-12p70	Week 1	#N/A	Non-responder
Pt13	IL-12p70	Week 1	0.2	Responder
Pt03	IL-12p70	Week 9	0.372832	Non-responder
Pt02	IL-12p70	Week 9	0.438573	Non-responder
Pt11	IL-12p70	Week 9	0.321207	Non-responder
Pt01	IL-12p70	Week 9	0.2	Non-responder
Pt19	IL-12p70	Week 9	0.2	Responder
Pt12	IL-12p70	Week 9	0.508215	Non-responder
Pt14	IL-12p70	Week 9	0.2	Responder
Pt15	IL-12p70	Week 9	0.230253	Responder
Pt05	IL-12p70	Week 9	0.62015	Non-responder
Pt16	IL-12p70	Week 9	0.257221	Responder
Pt17	IL-12p70	Week 9	0.2	Responder
Pt06	IL-12p70	Week 9	0.600302	Non-responder
Pt07	IL-12p70	Week 9	0.2	Non-responder
Pt08	IL-12p70	Week 9	0.2	Non-responder
Pt09	IL-12p70	Week 9	0.473515	Non-responder
Pt18	IL-12p70	Week 9	0.2	Responder
Pt10	IL-12p70	Week 9	0.2	Non-responder
Pt20	IL-12p70	Week 9	0.351233	Non-responder
Pt04	IL-12p70	Week 9	#N/A	Non-responder
Pt13	IL-12p70	Week 9	0.2	Responder

## Sheet: Fig 2g
trial_id	measurement	timepoint	value	responder
Pt03	IL-7	Week 1	9.41462	Non-responder
Pt02	IL-7	Week 1	3.26937	Non-responder
Pt11	IL-7	Week 1	1.21386	Non-responder
Pt01	IL-7	Week 1	0.882052	Non-responder
Pt19	IL-7	Week 1	0.87199	Responder
Pt12	IL-7	Week 1	4.4803	Non-responder
Pt14	IL-7	Week 1	3.08753	Responder
Pt15	IL-7	Week 1	5.12735	Responder
Pt05	IL-7	Week 1	1.86717	Non-responder
Pt16	IL-7	Week 1	2.74316	Responder
Pt17	IL-7	Week 1	0.956812	Responder
Pt06	IL-7	Week 1	4.00223	Non-responder
Pt07	IL-7	Week 1	5.46344	Non-responder
Pt08	IL-7	Week 1	16.3299	Non-responder
Pt09	IL-7	Week 1	9.36821	Non-responder
Pt18	IL-7	Week 1	3.08552	Responder
Pt10	IL-7	Week 1	4.73866	Non-responder
Pt20	IL-7	Week 1	5.6504	Non-responder
Pt04	IL-7	Week 1	#N/A	Non-responder
Pt13	IL-7	Week 1	3.31808	Responder
Pt03	IL-7	Week 9	7.71714	Non-responder
Pt02	IL-7	Week 9	11.2856	Non-responder
Pt11	IL-7	Week 9	1.13494	Non-responder
Pt01	IL-7	Week 9	6.23146	Non-responder
Pt19	IL-7	Week 9	1.58636	Responder
Pt12	IL-7	Week 9	2.89015	Non-responder
Pt14	IL-7	Week 9	3.46944	Responder
Pt15	IL-7	Week 9	1.59012	Responder
Pt05	IL-7	Week 9	20.2646	Non-responder
Pt16	IL-7	Week 9	2.34014	Responder
Pt17	IL-7	Week 9	1.50896	Responder
Pt06	IL-7	Week 9	3.76963	Non-responder
Pt07	IL-7	Week 9	11.2447	Non-responder
Pt08	IL-7	Week 9	10.1729	Non-responder
Pt09	IL-7	Week 9	3.31608	Non-responder
Pt18	IL-7	Week 9	1.00399	Responder
Pt10	IL-7	Week 9	3.91118	Non-responder
Pt20	IL-7	Week 9	6.98344	Non-responder
Pt04	IL-7	Week 9	#N/A	Non-responder
Pt13	IL-7	Week 9	2.65373	Responder

## Sheet: Fig 2h
trial_id	measurement	timepoint	value	responder
Pt03	Tissue CD8+ PD-1+	Tumour biopsy	0	Non-responder
Pt02	Tissue CD8+ PD-1+	Tumour biopsy	6.62952	Non-responder
Pt11	Tissue CD8+ PD-1+	Tumour biopsy	#N/A	Non-responder
Pt01	Tissue CD8+ PD-1+	Tumour biopsy	#N/A	Non-responder
Pt19	Tissue CD8+ PD-1+	Tumour biopsy	0.489135	Responder
Pt12	Tissue CD8+ PD-1+	Tumour biopsy	0.285463	Non-responder
Pt14	Tissue CD8+ PD-1+	Tumour biopsy	0.33715	Responder
Pt15	Tissue CD8+ PD-1+	Tumour biopsy	#N/A	Responder
Pt05	Tissue CD8+ PD-1+	Tumour biopsy	0.070291	Non-responder
Pt16	Tissue CD8+ PD-1+	Tumour biopsy	3.55469	Responder
Pt17	Tissue CD8+ PD-1+	Tumour biopsy	#N/A	Responder
Pt06	Tissue CD8+ PD-1+	Tumour biopsy	0.487194	Non-responder
Pt07	Tissue CD8+ PD-1+	Tumour biopsy	1.29284	Non-responder
Pt08	Tissue CD8+ PD-1+	Tumour biopsy	10.0319	Non-responder
Pt09	Tissue CD8+ PD-1+	Tumour biopsy	#N/A	Non-responder
Pt18	Tissue CD8+ PD-1+	Tumour biopsy	1.69015	Responder
Pt10	Tissue CD8+ PD-1+	Tumour biopsy	#N/A	Non-responder
Pt20	Tissue CD8+ PD-1+	Tumour biopsy	#N/A	Non-responder
Pt04	Tissue CD8+ PD-1+	Tumour biopsy	0.866251	Non-responder
Pt13	Tissue CD8+ PD-1+	Tumour biopsy	1.47488	Responder
Pt03	Tissue CD8+ PD-1+	Post-op tumour	0.541272	Non-responder
Pt02	Tissue CD8+ PD-1+	Post-op tumour	4.15501	Non-responder
Pt11	Tissue CD8+ PD-1+	Post-op tumour	4.28704	Non-responder
Pt01	Tissue CD8+ PD-1+	Post-op tumour	2.993	Non-responder
Pt19	Tissue CD8+ PD-1+	Post-op tumour	1.88175	Responder
Pt12	Tissue CD8+ PD-1+	Post-op tumour	0.234028	Non-responder
Pt14	Tissue CD8+ PD-1+	Post-op tumour	0.999883	Responder
Pt15	Tissue CD8+ PD-1+	Post-op tumour	0.047879	Responder
Pt05	Tissue CD8+ PD-1+	Post-op tumour	#N/A	Non-responder
Pt16	Tissue CD8+ PD-1+	Post-op tumour	1.19579	Responder
Pt17	Tissue CD8+ PD-1+	Post-op tumour	1.09349	Responder
Pt06	Tissue CD8+ PD-1+	Post-op tumour	11.2565	Non-responder
Pt07	Tissue CD8+ PD-1+	Post-op tumour	#N/A	Non-responder
Pt08	Tissue CD8+ PD-1+	Post-op tumour	24.3208	Non-responder
Pt09	Tissue CD8+ PD-1+	Post-op tumour	0.539797	Non-responder
Pt18	Tissue CD8+ PD-1+	Post-op tumour	#N/A	Responder
Pt10	Tissue CD8+ PD-1+	Post-op tumour	6.37732	Non-responder
Pt20	Tissue CD8+ PD-1+	Post-op tumour	#N/A	Non-responder
Pt04	Tissue CD8+ PD-1+	Post-op tumour	0.320041	Non-responder
Pt13	Tissue CD8+ PD-1+	Post-op tumour	0.539136	Responder
Pt03	Tissue CD8+ PD-1+	Post-op VTT	5.06933	Non-responder
Pt02	Tissue CD8+ PD-1+	Post-op VTT	2.68009	Non-responder
Pt11	Tissue CD8+ PD-1+	Post-op VTT	0.094146	Non-responder
Pt01	Tissue CD8+ PD-1+	Post-op VTT	0.990523	Non-responder
Pt19	Tissue CD8+ PD-1+	Post-op VTT	1.8657	Responder
Pt12	Tissue CD8+ PD-1+	Post-op VTT	#N/A	Non-responder
Pt14	Tissue CD8+ PD-1+	Post-op VTT	0.513781	Responder
Pt15	Tissue CD8+ PD-1+	Post-op VTT	1.55367	Responder
Pt05	Tissue CD8+ PD-1+	Post-op VTT	#N/A	Non-responder
Pt16	Tissue CD8+ PD-1+	Post-op VTT	0.705058	Responder
Pt17	Tissue CD8+ PD-1+	Post-op VTT	2.36191	Responder
Pt06	Tissue CD8+ PD-1+	Post-op VTT	8.51314	Non-responder
Pt07	Tissue CD8+ PD-1+	Post-op VTT	#N/A	Non-responder
Pt08	Tissue CD8+ PD-1+	Post-op VTT	11.7488	Non-responder
Pt09	Tissue CD8+ PD-1+	Post-op VTT	4.25181	Non-responder
Pt18	Tissue CD8+ PD-1+	Post-op VTT	#N/A	Responder
Pt10	Tissue CD8+ PD-1+	Post-op VTT	#N/A	Non-responder
Pt20	Tissue CD8+ PD-1+	Post-op VTT	#N/A	Non-responder
Pt04	Tissue CD8+ PD-1+	Post-op VTT	0.291746	Non-responder
Pt13	Tissue CD8+ PD-1+	Post-op VTT	#N/A	Responder

## Sheet: Fig 2i
trial_id	measurement	timepoint	value	responder
Pt03	Peripheral CD8+ T-effector	Week 1	0.186	Non-responder
Pt02	Peripheral CD8+ T-effector	Week 1	0.0337	Non-responder
Pt11	Peripheral CD8+ T-effector	Week 1	0.189	Non-responder
Pt01	Peripheral CD8+ T-effector	Week 1	0.0721	Non-responder
Pt19	Peripheral CD8+ T-effector	Week 1	0.148	Responder
Pt12	Peripheral CD8+ T-effector	Week 1	#N/A	Non-responder
Pt14	Peripheral CD8+ T-effector	Week 1	0.0037	Responder
Pt15	Peripheral CD8+ T-effector	Week 1	0.0465	Responder
Pt05	Peripheral CD8+ T-effector	Week 1	0.219	Non-responder
Pt16	Peripheral CD8+ T-effector	Week 1	0.0404	Responder
Pt17	Peripheral CD8+ T-effector	Week 1	0.0092	Responder
Pt06	Peripheral CD8+ T-effector	Week 1	0.0468	Non-responder
Pt07	Peripheral CD8+ T-effector	Week 1	0.134	Non-responder
Pt08	Peripheral CD8+ T-effector	Week 1	0.0421	Non-responder
Pt09	Peripheral CD8+ T-effector	Week 1	0.0664	Non-responder
Pt18	Peripheral CD8+ T-effector	Week 1	0.0677	Responder
Pt10	Peripheral CD8+ T-effector	Week 1	0.0392	Non-responder
Pt20	Peripheral CD8+ T-effector	Week 1	0.302	Non-responder
Pt04	Peripheral CD8+ T-effector	Week 1	#N/A	Non-responder
Pt13	Peripheral CD8+ T-effector	Week 1	#N/A	Responder
Pt03	Peripheral CD8+ T-effector	Week 9	0.18	Non-responder
Pt02	Peripheral CD8+ T-effector	Week 9	0.0367	Non-responder
Pt11	Peripheral CD8+ T-effector	Week 9	0.25	Non-responder
Pt01	Peripheral CD8+ T-effector	Week 9	0.0677	Non-responder
Pt19	Peripheral CD8+ T-effector	Week 9	0.122	Responder
Pt12	Peripheral CD8+ T-effector	Week 9	0.0137	Non-responder
Pt14	Peripheral CD8+ T-effector	Week 9	0.0086	Responder
Pt15	Peripheral CD8+ T-effector	Week 9	0.0439	Responder
Pt05	Peripheral CD8+ T-effector	Week 9	0.177	Non-responder
Pt16	Peripheral CD8+ T-effector	Week 9	0.0342	Responder
Pt17	Peripheral CD8+ T-effector	Week 9	0.0126	Responder
Pt06	Peripheral CD8+ T-effector	Week 9	0.08	Non-responder
Pt07	Peripheral CD8+ T-effector	Week 9	0.117	Non-responder
Pt08	Peripheral CD8+ T-effector	Week 9	0.0374	Non-responder
Pt09	Peripheral CD8+ T-effector	Week 9	0.0699	Non-responder
Pt18	Peripheral CD8+ T-effector	Week 9	0.0728	Responder
Pt10	Peripheral CD8+ T-effector	Week 9	0.0337	Non-responder
Pt20	Peripheral CD8+ T-effector	Week 9	0.207	Non-responder
Pt04	Peripheral CD8+ T-effector	Week 9	#N/A	Non-responder
Pt13	Peripheral CD8+ T-effector	Week 9	#N/A	Responder

## Sheet: Fig 3a
rna_seq_id	PC1	PC2	PC3	PC4	PC5	PC6	PC7	PC8	PC9	PC10	PC11	PC12	PC13
RGT00347999_001	-7.71204	2.48661	1.6374	3.91334	-9.07155	-1.5872	-8.26964	4.25021	8.14727	-1.61877	2.81863	-1.64634	1.00316e-14
RGT00439090_001	-19.5622	-5.06829	10.0385	3.21272	5.09559	9.47682	5.41449	-2.31381	3.3176	0.907965	0.891942	-1.9813	9.43574e-15
RGT00303038_001	19.3426	5.57057	1.63212	15.8226	4.75993	-0.0330903	2.12582	3.26383	-0.742867	-3.86415	-2.54113	0.274485	3.88927e-15
RGT00439058_001	0.524355	-11.0618	7.46549	-1.28383	-6.10338	-11.1498	8.03086	0.452466	-0.776059	-1.11051	-0.183711	1.52615	1.05221e-14
RGT00439091_001	20.7526	-12.6303	5.03797	-3.00524	3.11583	1.26868	-9.59622	-5.37197	-0.663638	0.967459	-0.622125	-0.814044	9.31549e-15
RGT00397789_001	3.55784	0.607202	-6.79162	6.46431	-5.26196	0.648788	2.07406	-1.31419	-1.58899	11.1314	0.0247415	-1.22844	8.65629e-15
RGT00369563_001	14.5816	-0.762418	-2.42953	-9.27046	1.78039	4.70955	3.60658	8.8727	-1.4148	-0.101513	6.33776	-1.48027	1.05757e-14
RGT00439115_001	-10.7862	3.88697	3.81441	-5.64194	5.71228	-2.14348	-4.0067	7.00214	-0.480761	3.86814	-6.7363	3.92243	9.73558e-15
RGT00439049_001	-4.24918	16.487	7.64386	-2.98911	0.778426	-4.51139	-1.78406	-4.82267	-5.8822	-0.225259	3.70124	-2.65519	3.85333e-15
RGT00439059_001	0.315631	2.02148	-3.6679	-5.42788	-9.25895	6.73485	1.7081	-1.39623	-2.90383	-4.34251	-7.47533	-2.73494	9.02175e-15
RGT00439062_001	9.51999	7.66786	-5.8661	-6.11314	3.01518	-1.22861	4.27506	-6.34491	8.88412	-0.383921	-0.198417	3.58246	9.67236e-15
RGT00436606_001	-11.1115	-2.99742	-5.3539	3.46594	-2.31256	4.04955	-2.54561	-1.90895	-5.10535	-2.74229	4.08438	7.91591	1.12713e-14
RGT00394021_001	-15.1735	-6.2075	-13.1607	0.852685	7.75076	-6.23466	-1.03276	-0.368615	-0.790495	-2.48604	-0.101666	-4.6809	7.95546e-15

## Sheet: Fig 3b
gene_id	gene_name	log2FoldChange	padj
ENSG00000000003	TSPAN6	-0.00691206	0.974081
ENSG00000000419	DPM1	-0.0407056	0.853753
ENSG00000000457	SCYL3	-0.0199703	0.948131
ENSG00000000460	C1orf112	-0.0513492	0.781851
ENSG00000000938	FGR	-0.0494819	0.639908
ENSG00000000971	CFH	0.00712681	0.957733
ENSG00000001036	FUCA2	0.043769	0.833801
ENSG00000001084	GCLC	0.328538	0.0870783
ENSG00000001167	NFYA	0.0325489	0.867614
ENSG00000001460	STPG1	-0.0245985	0.876277
ENSG00000001461	NIPAL3	0.0190357	0.929229
ENSG00000001497	LAS1L	0.0257026	0.926547
ENSG00000001561	ENPP4	0.0263911	0.835948
ENSG00000001617	SEMA3F	0.0312013	0.778407
ENSG00000001626	CFTR	-0.0203669	#N/A
ENSG00000001629	ANKIB1	0.00475386	0.984646
ENSG00000001630	CYP51A1	-0.0229004	0.889233
ENSG00000001631	KRIT1	-0.00747547	0.979983
ENSG00000002016	RAD52	-0.15907	0.181645
ENSG00000002079	MYH16	0.0137772	#N/A
ENSG00000002330	BAD	-0.0117385	0.97098
ENSG00000002549	LAP3	-0.0272556	0.879686
ENSG00000002586	CD99	-0.0392081	0.800391
ENSG00000002587	HS3ST1	0.00353863	0.984547
ENSG00000002726	AOC1	0.0762357	#N/A
ENSG00000002746	HECW1	-0.0196226	0.83703
ENSG00000002822	MAD1L1	-0.0216581	0.937252
ENSG00000002834	LASP1	-0.122839	0.317523
ENSG00000002919	SNX11	-0.0525751	0.785814
ENSG00000002933	TMEM176A	0.0263679	0.779368
ENSG00000003056	M6PR	-0.00909806	0.980206
ENSG00000003096	KLHL13	0.0366693	0.708091
ENSG00000003137	CYP26B1	-0.000971503	0.994128
ENSG00000003147	ICA1	-0.00638687	0.973627
ENSG00000003249	DBNDD1	-0.0198078	0.844401
ENSG00000003393	ALS2	-0.0373962	0.879202
ENSG00000003400	CASP10	-0.0392386	0.841144
ENSG00000003402	CFLAR	0.00454134	0.991542
ENSG00000003436	TFPI	-0.00852605	0.957733
ENSG00000003509	NDUFAF7	-0.0306904	0.910671
ENSG00000003756	RBM5	-0.0713731	0.653044
ENSG00000003987	MTMR7	0.0105093	#N/A
ENSG00000003989	SLC7A2	0.0917613	0.464735
ENSG00000004059	ARF5	0.00819348	0.983568
ENSG00000004139	SARM1	0.00554975	0.984646
ENSG00000004142	POLDIP2	0.0124854	0.967602
ENSG00000004399	PLXND1	-0.00229109	0.992154
ENSG00000004455	AK2	0.0227833	0.92329
ENSG00000004468	CD38	-0.0605324	0.524378
ENSG00000004478	FKBP4	-0.049657	0.757959
ENSG00000004487	KDM1A	-0.0613077	0.781039
ENSG00000004534	RBM6	-0.0206437	0.92876
ENSG00000004660	CAMKK1	0.0467558	0.747777
ENSG00000004700	RECQL	-0.131683	0.252122
ENSG00000004766	VPS50	-0.037906	0.86453
ENSG00000004776	HSPB6	-0.0126935	0.90787
ENSG00000004777	ARHGAP33	-0.00119637	0.996042
ENSG00000004779	NDUFAB1	-0.0196925	0.940328
ENSG00000004799	PDK4	0.0434303	0.652003
ENSG00000004809	SLC22A16	0.0302158	#N/A
ENSG00000004838	ZMYND10	-0.0556853	0.557422
ENSG00000004846	ABCB5	0.310048	0.248394
ENSG00000004848	ARX	0.0216254	0.82593
ENSG00000004864	SLC25A13	0.00552174	0.987371
ENSG00000004866	ST7	-0.00288424	0.992154
ENSG00000004897	CDC27	-0.0205099	0.946004
ENSG00000004939	SLC4A1	5.42005	2.78833e-05
ENSG00000004948	CALCR	-0.00321546	0.984547
ENSG00000004961	HCCS	-0.0110804	0.97474
ENSG00000004975	DVL2	-0.0906119	0.582965
ENSG00000005001	PRSS22	-0.000299886	#N/A
ENSG00000005007	UPF1	0.0827694	0.666201
ENSG00000005020	SKAP2	-0.0250099	0.895637
ENSG00000005022	SLC25A5	0.0201131	0.930248
ENSG00000005059	MCUB	-0.164229	0.199386
ENSG00000005073	HOXA11	-0.0108174	0.922952
ENSG00000005075	POLR2J	-0.0218676	0.929881
ENSG00000005100	DHX33	-0.0749479	0.695746
ENSG00000005102	MEOX1	0.140117	0.388983
ENSG00000005108	THSD7A	0.0134673	0.920073
ENSG00000005156	LIG3	-0.089494	0.608681
ENSG00000005175	RPAP3	-0.0974222	0.471091
ENSG00000005187	ACSM3	-0.0194688	0.83703
ENSG00000005189	REXO5	-0.0428869	0.656993
ENSG00000005194	CIAPIN1	-0.0796789	0.64208
ENSG00000005206	SPPL2B	0.0106422	0.974743
ENSG00000005238	ATOSB	-0.0294343	0.872392
ENSG00000005243	COPZ2	-0.00191921	0.993083
ENSG00000005249	PRKAR2B	-0.0180872	0.921826
ENSG00000005302	MSL3	-0.0819382	0.513649
ENSG00000005339	CREBBP	0.0512283	0.78922
ENSG00000005379	TSPOAP1	0.0217162	0.875898
ENSG00000005381	MPO	0.292369	#N/A
ENSG00000005421	PON1	0.0232666	#N/A
ENSG00000005436	GCFC2	-0.0224915	0.919741
ENSG00000005448	WDR54	-0.00959093	0.965726
ENSG00000005469	CROT	-0.0311744	0.84981
ENSG00000005471	ABCB4	0.0196864	0.848514
ENSG00000005483	KMT2E	-0.0711742	0.637982
ENSG00000005486	RHBDD2	0.0142044	0.9687
ENSG00000005513	SOX8	0.000351766	0.998186
ENSG00000005700	IBTK	-0.0368732	0.899845
ENSG00000005801	ZNF195	-0.0228351	0.92426
ENSG00000005810	MYCBP2	-0.098944	0.515979
ENSG00000005812	FBXL3	-0.0253124	0.914115
ENSG00000005844	ITGAL	-0.0415997	0.766478
ENSG00000005882	PDK2	0.0603353	0.569158
ENSG00000005884	ITGA3	-0.142352	0.239713
ENSG00000005889	ZFX	0.0831809	0.499159
ENSG00000005893	LAMP2	-7.43951e-05	0.999888
ENSG00000005961	ITGA2B	-0.0507911	0.587669
ENSG00000005981	ASB4	3.37305	0.006983
ENSG00000006007	GDE1	-0.0224714	0.926547
ENSG00000006015	REX1BD	-0.00813293	0.984507
ENSG00000006016	CRLF1	-0.00517683	0.967431
ENSG00000006025	OSBPL7	-0.029362	0.889779
ENSG00000006042	TMEM98	-0.83092	0.0665896
ENSG00000006047	YBX2	0.00372237	0.980206
ENSG00000006062	MAP3K14	-0.00953176	0.974452
ENSG00000006071	ABCC8	0.0144471	0.89955
ENSG00000006118	TMEM132A	-0.0271884	0.8637
ENSG00000006125	AP2B1	-0.0577556	0.793932
ENSG00000006194	ZNF263	-0.0272451	0.926687
ENSG00000006210	CX3CL1	0.0461051	0.674053
ENSG00000006282	SPATA20	0.0246498	0.909479
ENSG00000006283	CACNA1G	0.0189705	0.840872
ENSG00000006327	TNFRSF12A	-0.0209573	0.901768
ENSG00000006377	DLX6	0.0131287	0.905123
ENSG00000006432	MAP3K9	-0.0175449	0.873649
ENSG00000006451	RALA	-0.0753839	0.51761
ENSG00000006453	BAIAP2L1	-0.0298955	0.776129
ENSG00000006459	KDM7A	0.00377308	0.993083
ENSG00000006468	ETV1	-0.0225384	0.846482
ENSG00000006530	AGK	-0.0794036	0.444511
ENSG00000006534	ALDH3B1	-0.0180639	0.921383
ENSG00000006555	TTC22	-0.00493704	0.972637
ENSG00000006576	PHTF2	-0.0739882	0.700389
ENSG00000006607	FARP2	-0.00920364	0.981565
ENSG00000006611	USH1C	0.0206317	0.838835
ENSG00000006625	GGCT	-0.063127	0.638317
ENSG00000006634	DBF4	-0.0519123	0.676071
ENSG00000006638	TBXA2R	0.0148973	0.92532
ENSG00000006652	IFRD1	-0.0257447	0.921826
ENSG00000006695	COX10	-0.0868767	0.563763
ENSG00000006704	GTF2IRD1	-0.0431426	0.769349
ENSG00000006712	PAF1	0.0579777	0.770704
ENSG00000006715	VPS41	-0.0646035	0.706951
ENSG00000006740	ARHGAP44	0.0424148	0.652003
ENSG00000006744	ELAC2	-0.05741	0.783313
ENSG00000006747	SCIN	-0.0308983	0.747009
ENSG00000006756	ARSD	0.0502435	0.700508
ENSG00000006757	PNPLA4	0.108516	0.329381
ENSG00000006831	ADIPOR2	0.0438281	0.870723
ENSG00000006837	CDKL3	0.0111371	0.965726
ENSG00000007001	UPP2	0.705763	0.123233
ENSG00000007038	PRSS21	-0.0276399	#N/A
ENSG00000007047	MARK4	-0.0101511	0.972659
ENSG00000007062	PROM1	-0.0584977	0.597382
ENSG00000007080	CCDC124	0.00974985	0.977788
ENSG00000007129	CEACAM21	-0.30263	0.146834
ENSG00000007168	PAFAH1B1	-0.0289676	0.92876
ENSG00000007171	NOS2	-0.0886417	0.460684
ENSG00000007174	DNAH9	-0.027288	0.786656
ENSG00000007202	BLTP2	-0.018525	0.9575
ENSG00000007216	SLC13A2	0.00313164	#N/A
ENSG00000007237	GAS7	-0.0701285	0.628525
ENSG00000007255	TRAPPC6A	0.00153979	0.993985
ENSG00000007264	MATK	-0.00720235	0.967613
ENSG00000007312	CD79B	-0.0233127	0.813695
ENSG00000007314	SCN4A	0.28936	0.184263
ENSG00000007341	ST7L	-0.0376927	0.879606
ENSG00000007350	TKTL1	2.3804	#N/A
ENSG00000007372	PAX6	0.0617602	0.543026
ENSG00000007376	RPUSD1	0.0129436	0.969775
ENSG00000007384	RHBDF1	-0.0232833	0.873998
ENSG00000007392	LUC7L	-0.0477383	0.812413
ENSG00000007402	CACNA2D2	0.0457842	0.627041
ENSG00000007516	BAIAP3	0.0290412	0.797078
ENSG00000007520	TSR3	0.0320406	0.878818
ENSG00000007541	PIGQ	0.041545	0.813559
ENSG00000007545	CRAMP1	-0.0655056	0.700872
ENSG00000007866	TEAD3	-0.000605541	0.997939
ENSG00000007908	SELE	0.00185629	0.990554
ENSG00000007923	DNAJC11	0.00246404	0.994203
ENSG00000007933	FMO3	-0.0750064	0.502537
ENSG00000007944	MYLIP	0.0502499	0.659297
ENSG00000007968	E2F2	0.00668991	0.9646
ENSG00000008018	PSMB1	-0.0107502	0.975503
ENSG00000008056	SYN1	0.0200761	0.844401
ENSG00000008083	JARID2	0.000483225	0.999291
ENSG00000008086	CDKL5	0.0355308	0.876277
ENSG00000008118	CAMK1G	-0.0224354	0.813559
ENSG00000008128	CDK11A	-0.0414966	0.815449
ENSG00000008130	NADK	-0.0718268	0.664512
ENSG00000008226	DLEC1	-0.114345	0.342433
ENSG00000008256	CYTH3	-0.0267021	0.826643
ENSG00000008277	ADAM22	0.0323383	0.73707
ENSG00000008282	SYPL1	0.00288601	0.992154
ENSG00000008283	CYB561	-0.075783	0.687406
ENSG00000008294	SPAG9	-0.0551984	0.787919
ENSG00000008300	CELSR3	0.0134667	0.916669
ENSG00000008311	AASS	0.0009183	0.996042
ENSG00000008323	PLEKHG6	-0.0136252	0.896057
ENSG00000008324	SS18L2	-0.220327	0.0682289
ENSG00000008382	MPND	0.0267066	0.852304
ENSG00000008394	MGST1	0.00478901	0.974941
ENSG00000008405	CRY1	-0.00867283	0.973274
ENSG00000008441	NFIX	-0.00174993	0.99372
ENSG00000008513	ST3GAL1	0.0044666	0.98965
ENSG00000008516	MMP25	0.00648976	0.963219
ENSG00000008517	IL32	0.0252583	0.889633
ENSG00000008710	PKD1	0.00806408	0.980942
ENSG00000008735	MAPK8IP2	-0.008634	0.942081
ENSG00000008838	MED24	-0.108123	0.429225
ENSG00000008853	RHOBTB2	0.0144939	0.96134
ENSG00000008869	HEATR5B	-0.0509392	0.825778
ENSG00000008952	SEC62	0.0490613	0.826547
ENSG00000008988	RPS20	-0.024559	0.902422
ENSG00000009307	CSDE1	-0.0345675	0.903022
ENSG00000009335	UBE3C	-0.0694116	0.71013
ENSG00000009413	REV3L	-0.0626162	0.734981
ENSG00000009694	TENM1	0.0391483	0.677709
ENSG00000009724	MASP2	0.0218126	#N/A
ENSG00000009765	IYD	0.207001	0.253816
ENSG00000009780	FAM76A	-0.00287802	0.993083
ENSG00000009790	TRAF3IP3	-0.0346273	0.784903
ENSG00000009830	POMT2	0.0708877	0.627041
ENSG00000009844	VTA1	-0.0136958	0.964233
ENSG00000009950	MLXIPL	0.00604264	0.961133
ENSG00000009954	BAZ1B	-0.0415998	0.853753
ENSG00000010017	RANBP9	-0.0178635	0.947652
ENSG00000010030	ETV7	-0.0209501	0.852618
ENSG00000010072	SPRTN	-0.0321429	0.867479
ENSG00000010165	METTL13	-0.0188475	0.926068
ENSG00000010219	DYRK4	-0.0184728	0.944867
ENSG00000010244	ZNF207	-0.0705091	0.737552
ENSG00000010256	UQCRC1	0.000318093	0.999888
ENSG00000010270	STARD3NL	0.00489859	0.988745
ENSG00000010278	CD9	-0.0149722	0.926406
ENSG00000010282	HHATL	0.0157235	#N/A
ENSG00000010292	NCAPD2	-0.0541227	0.722096
ENSG00000010295	IFFO1	-0.0429953	0.827318
ENSG00000010310	GIPR	-0.0460396	0.687378
ENSG00000010318	PHF7	-0.00689498	0.984547
ENSG00000010319	SEMA3G	0.039219	0.678387
ENSG00000010322	NISCH	-0.0485457	0.76914
ENSG00000010327	STAB1	-0.00171583	0.993083
ENSG00000010361	FUZ	0.0245098	0.879202
ENSG00000010379	SLC6A13	0.208273	0.294222
ENSG00000010404	IDS	0.0272054	0.921893
ENSG00000010438	PRSS3	2.07422	#N/A
ENSG00000010539	ZNF200	-0.026782	0.921718
ENSG00000010610	CD4	-0.0392289	0.846512
ENSG00000010626	LRRC23	-0.00719277	0.977788
ENSG00000010671	BTK	0.0054926	0.984957
ENSG00000010704	HFE	0.0810919	0.471091
ENSG00000010803	SCMH1	0.0441389	0.779368
ENSG00000010810	FYN	0.00148921	0.993083
ENSG00000010818	HIVEP2	0.0128685	0.965726
ENSG00000010932	FMO1	0.0191754	0.838835
ENSG00000011007	ELOA	-0.0281553	0.922753
ENSG00000011009	LYPLA2	0.000438144	0.999853
ENSG00000011021	CLCN6	-0.0521485	0.812413
ENSG00000011028	MRC2	-0.0483324	0.609585
ENSG00000011052	NME1-NME2	0.00427838	#N/A
ENSG00000011083	SLC6A7	-0.0398824	#N/A
ENSG00000011105	TSPAN9	0.573404	0.0147381
ENSG00000011114	BTBD7	0.0152109	0.960357
ENSG00000011132	APBA3	0.0185804	0.953815
ENSG00000011143	MKS1	-0.0690366	0.657747
ENSG00000011198	ABHD5	0.00214477	0.993852
ENSG00000011201	ANOS1	0.0180079	0.921383
ENSG00000011243	AKAP8L	0.0599789	0.763039
ENSG00000011258	MBTD1	-0.0449941	0.833058
ENSG00000011260	UTP18	-0.103197	0.474412
ENSG00000011275	RNF216	-0.0353491	0.894195
ENSG00000011295	TTC19	-0.0274473	0.92876
ENSG00000011304	PTBP1	0.00721601	0.986364
ENSG00000011332	DPF1	-0.0150573	0.879202
ENSG00000011347	SYT7	0.0131243	0.913563
ENSG00000011376	LARS2	-0.0984043	0.357246
ENSG00000011405	PIK3C2A	0.209263	0.0866717
ENSG00000011422	PLAUR	-0.188428	0.185841
ENSG00000011426	ANLN	-0.122295	0.336052
ENSG00000011451	WIZ	0.00524918	0.990366
ENSG00000011454	RABGAP1	0.00307886	0.991315
ENSG00000011465	DCN	-0.0238454	0.793932
ENSG00000011478	QPCTL	0.0517247	0.747113
ENSG00000011485	PPP5C	-0.0282627	0.91368
ENSG00000011523	CEP68	0.0111665	0.968876
ENSG00000011566	MAP4K3	0.0156194	0.947795
ENSG00000011590	ZBTB32	-0.0116543	#N/A
ENSG00000011600	TYROBP	-0.0329304	0.837655
ENSG00000011638	LDAF1	-0.00295864	0.989785
ENSG00000012048	BRCA1	-0.0216472	0.926406
ENSG00000012061	ERCC1	-0.0294911	0.922258
ENSG00000012124	CD22	-0.0145289	0.921383
ENSG00000012171	SEMA3B	-0.0199444	0.859745
ENSG00000012174	MBTPS2	0.00666156	0.985451
ENSG00000012211	PRICKLE3	-0.0310038	0.896057
ENSG00000012223	LTF	1.27869	#N/A
ENSG00000012232	EXTL3	0.0262671	0.898161
ENSG00000012504	NR1H4	0.0122294	0.921383
ENSG00000012660	ELOVL5	-0.0166212	0.955117
ENSG00000012779	ALOX5	-0.014353	0.927939
ENSG00000012817	KDM5D	-0.00699237	0.955762
ENSG00000012822	CALCOCO1	0.0512662	0.809154
ENSG00000012963	UBR7	0.0189612	0.942423
ENSG00000012983	MAP4K5	-0.0296924	0.878818
ENSG00000013016	EHD3	-0.0121003	0.940328
ENSG00000013275	PSMC4	-0.00111204	0.997125
ENSG00000013288	MAN2B2	-0.00907974	0.975503
ENSG00000013293	SLC7A14	0.0132388	0.915442
ENSG00000013297	CLDN11	-0.1194	0.372389
ENSG00000013306	SLC25A39	-0.00452078	0.992154
ENSG00000013364	MVP	0.0305204	0.857051
ENSG00000013374	NUB1	-0.0569902	0.787919
ENSG00000013375	PGM3	-0.0201309	0.952721
ENSG00000013392	RWDD2A	-0.0240307	0.922077
ENSG00000013441	CLK1	-0.0463409	0.83703
ENSG00000013503	POLR3B	-0.0643375	0.664498
ENSG00000013523	ANGEL1	0.077653	0.648748
ENSG00000013561	RNF14	0.0086833	0.975503
ENSG00000013563	DNASE1L1	0.0139918	0.957863
ENSG00000013573	DDX11	-0.0536	0.737216
ENSG00000013583	HEBP1	-0.0137133	0.967613
ENSG00000013588	GPRC5A	-0.173461	0.314334
ENSG00000013619	MAMLD1	-0.0280521	0.813559
ENSG00000013725	CD6	-0.0115554	0.957106
ENSG00000013810	TACC3	-0.0251041	0.870555
ENSG00000014123	UFL1	0.053823	0.777055
ENSG00000014138	POLA2	-0.0977101	0.521527
ENSG00000014164	ZC3H3	-0.0339535	0.897591
ENSG00000014216	CAPN1	-0.0145451	0.962352
ENSG00000014257	ACP3	-0.0180424	0.876636
ENSG00000014641	MDH1	-0.00686407	0.979633
ENSG00000014824	SLC30A9	0.0629592	0.747009
ENSG00000014914	MTMR11	0.0106621	0.9575
ENSG00000014919	COX15	-0.0192508	0.948131
ENSG00000015133	CCDC88C	-0.0122326	0.950173
ENSG00000015153	YAF2	0.0450848	0.864985
ENSG00000015171	ZMYND11	0.00972657	0.979983
ENSG00000015285	WAS	-0.0665261	0.664401
ENSG00000015413	DPEP1	-0.0327623	0.734981
ENSG00000015475	BID	-0.0522754	0.76424
ENSG00000015479	MATR3	0.0664679	0.754649
ENSG00000015520	NPC1L1	0.0195902	0.835948
ENSG00000015532	XYLT2	-0.0164494	0.963738
ENSG00000015568	RGPD5	-0.0242439	0.933636
ENSG00000015676	NUDCD3	-0.0132074	0.965726
ENSG00000016391	CHDH	1.13497	0.0535556
ENSG00000016864	GLT8D1	-0.0517928	0.763451
ENSG00000017260	ATP2C1	-0.0396913	0.873998
ENSG00000017427	IGF1	0.0259573	0.802976
ENSG00000017483	SLC38A5	0.0828022	0.48288
ENSG00000017797	RALBP1	-0.118407	0.434276
ENSG00000018189	RUFY3	0.0202618	0.916538
ENSG00000018236	CNTN1	-0.0499914	0.599648
ENSG00000018280	SLC11A1	-0.0928859	0.384074
ENSG00000018408	WWTR1	-0.0676834	0.754162
ENSG00000018510	AGPS	0.00565468	0.987467
ENSG00000018610	STEEP1	-0.00944835	0.976241
ENSG00000018625	ATP1A2	0.0789053	0.464735
ENSG00000018699	TTC27	-0.00437451	0.991415
ENSG00000018869	ZNF582	-0.0264356	0.788516
ENSG00000019102	VSIG2	0.00621216	0.967707
ENSG00000019144	PHLDB1	0.0241525	0.880301
ENSG00000019169	MARCO	-1.23702	0.0870783
ENSG00000019186	CYP24A1	0.0300257	0.767119
ENSG00000019485	PRDM11	-0.00257836	0.99372
ENSG00000019505	SYT13	0.00525373	0.967613
ENSG00000019549	SNAI2	-0.005189	0.968886
ENSG00000019582	CD74	-0.002353	0.993083
ENSG00000019991	HGF	-0.0148037	0.918607
ENSG00000019995	ZRANB1	0.0246411	0.921893
ENSG00000020129	NCDN	0.0524755	0.754092
ENSG00000020181	ADGRA2	-0.00389953	0.980206
ENSG00000020256	ZFP64	-0.00624324	0.985451
ENSG00000020426	MNAT1	0.0087875	0.975492
ENSG00000020577	SAMD4A	0.0106932	0.975503
ENSG00000020633	RUNX3	-0.0345024	0.827554
ENSG00000020922	MRE11	0.0215778	0.929881
ENSG00000021300	PLEKHB1	-0.0128108	0.928128
ENSG00000021355	SERPINB1	0.0340057	0.87748
ENSG00000021461	CYP3A43	0.0242345	0.792666
ENSG00000021488	SLC7A9	0.0777293	0.451213
ENSG00000021574	SPAST	-0.00411982	0.991935
ENSG00000021645	NRXN3	-0.0121342	0.926687
ENSG00000021762	OSBPL5	-0.0231141	0.921383
ENSG00000021776	AQR	-0.0275593	0.925969
ENSG00000021826	CPS1	0.0786022	0.477585
ENSG00000022267	FHL1	0.0110911	0.940449
ENSG00000022277	RTF2	-0.038701	0.87606
ENSG00000022556	NLRP2	-0.554557	0.122298
ENSG00000022567	SLC45A4	0.0465992	0.748119
ENSG00000022840	RNF10	-0.0384287	0.868731
ENSG00000022976	ZNF839	0.0046886	0.98846
ENSG00000023041	ZDHHC6	-0.0105061	0.975079
ENSG00000023171	GRAMD1B	-0.00468437	0.988456
ENSG00000023191	RNH1	0.0213661	0.941953
ENSG00000023228	NDUFS1	-0.0708833	0.698175
ENSG00000023287	RB1CC1	-0.011401	0.975503
ENSG00000023318	ERP44	-0.0382021	0.884446
ENSG00000023330	ALAS1	-0.113257	0.41307
ENSG00000023445	BIRC3	0.0107402	0.935789
ENSG00000023516	AKAP11	-0.0293809	0.921893
ENSG00000023572	GLRX2	-0.0599488	0.702209
ENSG00000023608	SNAPC1	-0.00581439	0.984327
ENSG00000023697	DERA	-0.00241676	0.992256
ENSG00000023734	STRAP	-0.101492	0.46592
ENSG00000023839	ABCC2	0.0216888	0.819543
ENSG00000023892	DEF6	-0.0542642	0.695746
ENSG00000023902	PLEKHO1	-0.0513246	0.664341
ENSG00000023909	GCLM	0.0284825	0.845293
ENSG00000024048	UBR2	0.0259767	0.927558
ENSG00000024422	EHD2	0.0140557	0.958671
ENSG00000024526	DEPDC1	-0.0433852	0.651369
ENSG00000024862	CCDC28A	-4.33496e-05	0.999888
ENSG00000025039	RRAGD	0.015221	0.921383
ENSG00000025156	HSF2	-0.0272462	0.910671
ENSG00000025293	PHF20	-0.0586242	0.762459
ENSG00000025423	HSD17B6	-0.0101326	0.926687
ENSG00000025434	NR1H3	0.0195984	0.925871
ENSG00000025708	TYMP	-0.0302659	0.838835
ENSG00000025770	NCAPH2	-0.010065	0.975503
ENSG00000025772	TOMM34	-0.0710103	0.646199
ENSG00000025796	SEC63	-0.0259308	0.925301
ENSG00000025800	KPNA6	0.00730621	0.98547
ENSG00000026025	VIM	0.015844	0.935732
ENSG00000026036	RTEL1-TNFRSF6B	-0.0137806	0.962795
ENSG00000026103	FAS	-0.00328835	0.992154
ENSG00000026297	RNASET2	-0.0447639	0.702254
ENSG00000026508	CD44	-0.0347004	0.780868
ENSG00000026559	KCNG1	-0.0450327	0.634256
ENSG00000026652	AGPAT4	-0.0641721	0.615074
ENSG00000026751	SLAMF7	-0.0549464	0.605655
ENSG00000026950	BTN3A1	-0.040206	0.859187
ENSG00000027001	MIPEP	-0.0333952	0.851761
ENSG00000027075	PRKCH	0.00320856	0.989122
ENSG00000027644	INSRR	0.02194	#N/A
ENSG00000027697	IFNGR1	-0.0111903	0.968876
ENSG00000027847	B4GALT7	0.0186057	0.921383
ENSG00000027869	SH2D2A	0.0172164	0.90787
ENSG00000028116	VRK2	-0.053978	0.763039
ENSG00000028137	TNFRSF1B	-0.0543164	0.696181
ENSG00000028203	VEZT	-0.0758038	0.666201
ENSG00000028277	POU2F2	-0.0602064	0.55764
ENSG00000028310	BRD9	-0.0477876	0.775118
ENSG00000028528	SNX1	-0.0212753	0.944423
ENSG00000028839	TBPL1	-0.00386942	0.985679
ENSG00000029153	BMAL2	-0.116651	0.314967
ENSG00000029363	BCLAF1	-0.00226884	0.994318
ENSG00000029364	SLC39A9	0.0813241	0.642515
ENSG00000029534	ANK1	0.0371713	0.694362
ENSG00000029639	TFB1M	0.00583846	0.985451
ENSG00000029725	RABEP1	-0.028317	0.914115
ENSG00000029993	HMGB3	-0.00941461	0.948573
ENSG00000030066	NUP160	-0.0431823	0.850056
ENSG00000030110	BAK1	-0.0378895	0.882806
ENSG00000030419	IKZF2	-0.0556016	0.696181
ENSG00000030582	GRN	-0.0079187	0.979359
ENSG00000031003	FAM13B	-0.0187706	0.952091
ENSG00000031081	ARHGAP31	0.0235786	0.881514
ENSG00000031691	CENPQ	-0.0303375	0.829892
ENSG00000031698	SARS1	-0.0789785	0.677172
ENSG00000031823	RANBP3	-0.044149	0.872193
ENSG00000032219	ARID4A	0.000609287	0.999164
ENSG00000032389	EIPR1	-0.01862	0.950491
ENSG00000032444	PNPLA6	-0.0972442	0.527865
ENSG00000032742	IFT88	-0.00182036	0.994107
ENSG00000033011	ALG1	0.0127939	0.967613
ENSG00000033030	ZCCHC8	-0.0319883	0.90227
ENSG00000033050	ABCF2	-0.0120479	0.965478
ENSG00000033100	CHPF2	-0.0458471	0.827606
ENSG00000033122	LRRC7	0.0538433	0.592706
ENSG00000033170	FUT8	-0.010296	0.965726
ENSG00000033178	UBA6	-0.0154555	0.92876
ENSG00000033327	GAB2	-0.00448182	0.989562
ENSG00000033627	ATP6V0A1	0.0112551	0.966395
ENSG00000033800	PIAS1	0.0460624	0.851761
ENSG00000033867	SLC4A7	-0.0618359	0.570548
ENSG00000034053	APBA2	-0.026387	0.825732
ENSG00000034152	MAP2K3	0.00127313	0.996202
ENSG00000034239	CLXN	-0.0799458	0.52885
ENSG00000034510	TMSB10	-0.0467407	0.754162
ENSG00000034533	ASTE1	0.0232848	0.92876
ENSG00000034677	RNF19A	0.0339255	0.850062
ENSG00000034693	PEX3	0.00257473	0.993083
ENSG00000034713	GABARAPL2	-0.0348556	0.901768
ENSG00000035115	SH3YL1	0.0496281	0.723958
ENSG00000035141	FAM136A	0.00075752	0.99774
ENSG00000035403	VCL	-0.0278301	0.807889
ENSG00000035499	DEPDC1B	-0.0463836	0.622702
ENSG00000035664	DAPK2	-0.0427426	0.657816
ENSG00000035681	NSMAF	-0.0254721	0.933636
ENSG00000035687	ADSS2	-0.0150469	0.960775
ENSG00000035720	STAP1	-0.0187602	#N/A
ENSG00000035862	TIMP2	-0.0404353	0.699226
ENSG00000035928	RFC1	-0.0395235	0.872392
ENSG00000036054	TBC1D23	0.0215037	0.927023
ENSG00000036257	CUL3	0.00714884	0.986201
ENSG00000036448	MYOM2	0.013663	0.921383
ENSG00000036530	CYP46A1	0.0121645	0.930056
ENSG00000036549	ZZZ3	-0.0732612	0.713695
ENSG00000036565	SLC18A1	-0.0153376	#N/A
ENSG00000036672	USP2	0.0643862	0.509861
ENSG00000036828	CASR	0.0277847	0.787544
ENSG00000037042	TUBG2	-0.0355039	0.883711
ENSG00000037241	RPL26L1	-0.0126842	0.961133
ENSG00000037280	FLT4	0.00179027	0.992154
ENSG00000037474	NSUN2	-0.0652642	0.648264
ENSG00000037637	FBXO42	0.0196241	0.9575
ENSG00000037749	MFAP3	0.00449752	0.990587
ENSG00000037757	MRI1	0.0953481	0.397879
ENSG00000037897	METTL1	-0.0203128	0.934962
ENSG00000037965	HOXC8	0.0333136	0.816114
ENSG00000038002	AGA	0.00419424	0.989785
ENSG00000038210	PI4K2B	-0.0248897	0.926547
ENSG00000038219	BOD1L1	-0.000142299	0.999888
ENSG00000038274	MAT2B	0.0161636	0.9575
ENSG00000038295	TLL1	-0.000115051	0.999888
ENSG00000038358	EDC4	-0.0398378	0.886912
ENSG00000038382	TRIO	-0.00251539	0.993083
ENSG00000038427	VCAN	-0.054646	0.569158
ENSG00000038532	CLEC16A	0.000334686	0.999888
ENSG00000038945	MSR1	-0.202434	0.151139
ENSG00000039068	CDH1	-0.0176095	0.85787
ENSG00000039123	MTREX	0.00894228	0.977788
ENSG00000039139	DNAH5	0.00174345	0.993083
ENSG00000039319	ZFYVE16	0.0239678	0.926687
ENSG00000039523	RIPOR1	-0.0133196	0.968876
ENSG00000039537	C6	0.00299544	0.98293
ENSG00000039560	RAI14	-0.0184149	0.912604
ENSG00000039600	SOX30	-0.0222431	#N/A
ENSG00000039650	PNKP	-0.0719119	0.655484
ENSG00000040199	PHLPP2	-0.0437181	0.784401
ENSG00000040275	SPDL1	-0.0430062	0.786992
ENSG00000040341	STAU2	-0.0112439	0.973293
ENSG00000040487	SLC66A1	0.0191731	0.942423
ENSG00000040531	CTNS	-0.00842066	0.979597
ENSG00000040608	RTN4R	0.0111982	0.941986
ENSG00000040633	PHF23	0.0143825	0.966675
ENSG00000040731	CDH10	-0.0208296	#N/A
ENSG00000040933	INPP4A	-0.0100615	0.975503
ENSG00000041353	RAB27B	-0.0180004	0.891765
ENSG00000041357	PSMA4	-0.0372755	0.87606
ENSG00000041515	MYO16	-0.0140445	0.89019
ENSG00000041802	LSG1	-0.0470357	0.800391
ENSG00000041880	PARP3	-0.00465277	0.985451
ENSG00000041982	TNC	-0.0261555	0.777055
ENSG00000041988	THAP3	0.0890083	0.581516
ENSG00000042062	RIPOR3	0.0138538	0.893215
ENSG00000042088	TDP1	0.00234454	0.993852
ENSG00000042286	AIFM2	0.0364023	0.802013
ENSG00000042317	SPATA7	0.10535	0.443136
ENSG00000042429	MED17	0.0191892	0.957863
ENSG00000042445	RETSAT	0.0158055	0.941569
ENSG00000042493	CAPG	0.000127152	0.999888
ENSG00000042753	AP2S1	-0.0539402	0.794339
ENSG00000042781	USH2A	0.0351517	#N/A
ENSG00000042832	TG	0.00366087	0.986359
ENSG00000042980	ADAM28	-0.0353545	0.797881
ENSG00000043039	BARX2	0.0277218	0.763781
ENSG00000043093	DCUN1D1	0.0449357	0.802403
ENSG00000043143	JADE2	0.0201383	0.92876
ENSG00000043355	ZIC2	0.0159766	0.872392
ENSG00000043462	LCP2	-0.0715586	0.519787
ENSG00000043514	TRIT1	-0.019805	0.945459
ENSG00000043591	ADRB1	-1.24515	0.0507701
ENSG00000044090	CUL7	0.0253934	0.923828
ENSG00000044115	CTNNA1	0.0380952	0.876942
ENSG00000044446	PHKA2	0.0733429	0.478339
ENSG00000044459	CNTLN	0.000633298	0.998498
ENSG00000044524	EPHA3	0.0286177	0.759611
ENSG00000044574	HSPA5	-0.0370358	0.767119
ENSG00000046604	DSG2	-0.0416938	0.679331
ENSG00000046647	GEMIN8	0.0622731	0.700872
ENSG00000046651	OFD1	-0.00183495	0.995034
ENSG00000046653	GPM6B	0.0096563	0.936635
ENSG00000046889	PREX2	-0.0135479	0.92122
ENSG00000047056	WDR37	-0.0547411	0.813128
ENSG00000047188	YTHDC2	0.0511746	0.815422
ENSG00000047230	CTPS2	0.00868559	0.976241
ENSG00000047249	ATP6V1H	0.0519111	0.81292
ENSG00000047315	POLR2B	-0.133903	0.24833
ENSG00000047346	ATOSA	-0.00305722	0.993083
ENSG00000047365	ARAP2	-0.06665	0.634244
ENSG00000047410	TPR	-0.0203118	0.954021
ENSG00000047457	CP	0.0055977	0.9646
ENSG00000047578	KATNIP	-0.0690764	0.698667
ENSG00000047579	DTNBP1	0.0192702	0.947707
ENSG00000047597	XK	-0.0191438	0.839048
ENSG00000047617	ANO2	0.00696007	0.962852
ENSG00000047621	C12orf4	-0.0542236	0.818845
ENSG00000047634	SCML1	0.0214227	0.926687
ENSG00000047644	WWC3	-0.0128659	0.968876
ENSG00000047648	ARHGAP6	0.0258202	0.889633
ENSG00000047662	FAM184B	-0.0140882	0.897642
ENSG00000047849	MAP4	-0.0759813	0.597435
ENSG00000047932	GOPC	-0.0559663	0.736348
ENSG00000047936	ROS1	0.00160475	0.992154
ENSG00000048028	USP28	0.000662726	0.998186
ENSG00000048052	HDAC9	-0.0158268	0.921383
ENSG00000048140	TSPAN17	0.000226434	0.999888
ENSG00000048162	NOP16	-0.0111481	0.9575
ENSG00000048342	CC2D2A	-0.0353402	0.884856
ENSG00000048392	RRM2B	-0.0392973	0.784401
ENSG00000048405	ZNF800	-0.0287491	0.913174
ENSG00000048462	TNFRSF17	-0.0100036	#N/A
ENSG00000048471	SNX29	0.119583	0.272684
ENSG00000048540	LMO3	0.030009	0.761914
ENSG00000048544	MRPS10	0.00114351	0.997296
ENSG00000048649	RSF1	-0.0332927	0.910642
ENSG00000048707	VPS13D	-0.00798435	0.983697
ENSG00000048740	CELF2	-0.0459468	0.806332
ENSG00000048828	FAM120A	0.0469055	0.843429
ENSG00000048991	R3HDM1	0.0212265	0.946633
ENSG00000049089	COL9A2	0.00303308	0.989122
ENSG00000049130	KITLG	-0.00439951	0.980942
ENSG00000049167	ERCC8	0.0390628	0.852141
ENSG00000049192	ADAMTS6	-0.00672071	0.965294
ENSG00000049239	H6PD	0.000982049	0.996042
ENSG00000049245	VAMP3	-0.0315412	0.910598
ENSG00000049246	PER3	0.0317008	0.812646
ENSG00000049249	TNFRSF9	-0.0472028	0.627041
ENSG00000049323	LTBP1	-0.0422662	0.655245
ENSG00000049449	RCN1	-0.0401879	0.82593
ENSG00000049540	ELN	-0.0213605	0.817135
ENSG00000049541	RFC2	-0.037022	0.859187
ENSG00000049618	ARID1B	0.0293705	0.913174
ENSG00000049656	CLPTM1L	0.0583103	0.680511
ENSG00000049759	NEDD4L	0.0296356	0.823761
ENSG00000049768	FOXP3	-0.0418761	0.679331
ENSG00000049769	PPP1R3F	0.0323832	0.866588
ENSG00000049860	HEXB	0.0100961	0.977788
ENSG00000049883	PTCD2	0.00194164	0.9946
ENSG00000050030	NEXMIF	0.0168438	0.86295
ENSG00000050130	JKAMP	-0.00295799	0.993682
ENSG00000050165	DKK3	-0.0492077	0.605998
ENSG00000050327	ARHGEF5	0.0127728	0.948131
ENSG00000050344	NFE2L3	-0.0474723	0.653711
ENSG00000050393	MCUR1	0.0145464	0.965912
ENSG00000050405	LIMA1	0.0103594	0.954021
ENSG00000050426	LETMD1	0.0168382	0.954681
ENSG00000050438	SLC4A8	-0.286926	0.139536
ENSG00000050555	LAMC3	-0.0195083	0.844401
ENSG00000050628	PTGER3	0.010345	0.926406
ENSG00000050730	TNIP3	0.00894186	#N/A
ENSG00000050748	MAPK9	-0.0110004	0.967613
ENSG00000050767	COL23A1	0.00994961	0.929431
ENSG00000050820	BCAR1	-0.0190463	0.905123
ENSG00000051009	FHIP1B	0.0978618	0.37425
ENSG00000051108	HERPUD1	0.000772489	0.99788
ENSG00000051128	HOMER3	-0.0194779	0.92122
ENSG00000051180	RAD51	-0.0577201	0.537551
ENSG00000051341	POLQ	-0.0236006	0.818379
ENSG00000051382	PIK3CB	-0.00671536	0.985451
ENSG00000051523	CYBA	-0.0263987	0.895932
ENSG00000051596	THOC3	0.015017	0.957733
ENSG00000051620	HEBP2	0.0120694	0.9575
ENSG00000051825	MPHOSPH9	-0.0509207	0.719245
ENSG00000052126	PLEKHA5	0.0436138	0.706951
ENSG00000052344	PRSS8	-0.0124259	0.908475
ENSG00000052723	SIKE1	-0.0685195	0.680928
ENSG00000052749	RRP12	-0.0702402	0.625811
ENSG00000052795	FNIP2	0.0046134	0.985451
ENSG00000052802	MSMO1	-0.0118816	0.948922
ENSG00000052841	TTC17	-0.0288122	0.92876
ENSG00000052850	ALX4	-0.0043111	0.974506
ENSG00000053108	FSTL4	-0.0197719	0.896057
ENSG00000053254	FOXN3	0.0197407	0.939012
ENSG00000053328	METTL24	0.0179346	0.868731
ENSG00000053371	AKR7A2	0.0377584	0.747777
ENSG00000053372	MRTO4	-0.00613588	0.987371
ENSG00000053501	USE1	3.19286e-05	0.999888
ENSG00000053524	MCF2L2	0.00295761	0.989785
ENSG00000053702	NRIP2	0.104184	0.371835
ENSG00000053747	LAMA3	-0.0336625	0.777831
ENSG00000053770	AP5M1	0.0395934	0.88415
ENSG00000053900	ANAPC4	-0.0737521	0.720749
ENSG00000053918	KCNQ1	-0.000240906	0.999888
ENSG00000054116	TRAPPC3	-0.0305151	0.918957
ENSG00000054118	THRAP3	-0.0264103	0.936635
ENSG00000054148	PHPT1	0.0081243	0.975503
ENSG00000054179	ENTPD2	0.017573	0.85787
ENSG00000054219	LY75	-1.02855	0.0174978
ENSG00000054267	ARID4B	0.00377931	0.993083
ENSG00000054277	OPN3	0.0369759	0.767119
ENSG00000054282	SDCCAG8	-0.0405807	0.880704
ENSG00000054356	PTPRN	0.0264089	0.778407
ENSG00000054392	HHAT	-8.34778e-05	0.999888
ENSG00000054523	KIF1B	-0.0083804	0.980206
ENSG00000054598	FOXC1	-0.00303	0.988294
ENSG00000054611	TBC1D22A	0.0548691	0.793932
ENSG00000054654	SYNE2	0.0314228	0.813559
ENSG00000054690	PLEKHH1	0.0211412	0.910671
ENSG00000054793	ATP9A	-0.0176302	0.923602
ENSG00000054803	CBLN4	-0.00451233	0.973529
ENSG00000054938	CHRDL2	0.0392561	0.679566
ENSG00000054965	FAM168A	0.0898485	0.622499
ENSG00000054967	RELT	-0.0622894	0.671247
ENSG00000054983	GALC	-0.00672863	0.982828
ENSG00000055044	NOP58	-0.12849	0.261472
ENSG00000055070	SZRD1	-0.0287485	0.926746
ENSG00000055118	KCNH2	0.0114744	0.940328
ENSG00000055130	CUL1	-0.0461639	0.852967
ENSG00000055147	FAM114A2	-0.0167642	0.95708
ENSG00000055163	CYFIP2	0.028664	0.80915
ENSG00000055208	TAB2	-0.0106553	0.977999
ENSG00000055211	GINM1	-0.00324689	0.992561
ENSG00000055332	EIF2AK2	-0.0406894	0.878818
ENSG00000055483	USP36	-0.168557	0.146927
ENSG00000055609	KMT2C	0.0143726	0.965726
ENSG00000055732	MCOLN3	-0.291849	0.222849
ENSG00000055813	CCDC85A	1.32097	0.0305932
ENSG00000055917	PUM2	-0.0550795	0.793597
ENSG00000055950	MRPL43	0.00737893	0.983568
ENSG00000055955	ITIH4	0.00807187	0.966151
ENSG00000055957	ITIH1	0.0306949	0.754649
ENSG00000056050	HPF1	0.00215593	0.993083
ENSG00000056097	ZFR	0.00452603	0.992154
ENSG00000056277	ZNF280C	0.0267676	0.908771
ENSG00000056291	NPFFR2	-0.0689377	0.51048
ENSG00000056487	PHF21B	-0.167829	#N/A
ENSG00000056558	TRAF1	-0.0824531	0.474906
ENSG00000056586	RC3H2	-0.0182308	0.944423
ENSG00000056736	IL17RB	0.168683	0.333122
ENSG00000056972	TRAF3IP2	0.0429207	0.686389
ENSG00000056998	GYG2	0.0109205	0.921383
ENSG00000057019	DCBLD2	-0.0933721	0.407096
ENSG00000057252	SOAT1	-0.0211837	0.921383
ENSG00000057294	PKP2	0.00212714	0.989833
ENSG00000057468	MSH4	-0.0051445	0.978241
ENSG00000057593	F7	-0.00680323	#N/A
ENSG00000057608	GDI2	-0.0175565	0.950173
ENSG00000057657	PRDM1	-0.0027855	0.989122
ENSG00000057663	ATG5	-0.0230897	0.926547
ENSG00000057704	TMCC3	0.0360029	0.754162
ENSG00000057757	PITHD1	-0.00505501	0.990554
ENSG00000057935	MTA3	-0.000492775	0.998968
ENSG00000058056	USP13	-0.057629	0.610899
ENSG00000058063	ATP11B	-0.0222343	0.947795
ENSG00000058085	LAMC2	-0.044096	0.653711
ENSG00000058091	CDK14	0.016181	0.936635
ENSG00000058262	SEC61A1	0.0131679	0.968876
ENSG00000058272	PPP1R12A	-0.0159594	0.947795
ENSG00000058335	RASGRF1	-0.436382	0.142114
ENSG00000058404	CAMK2B	-0.0183262	0.867614
ENSG00000058453	CROCC	0.0182177	0.953815
ENSG00000058600	POLR3E	-0.0635196	0.747113
ENSG00000058668	ATP2B4	-0.00668047	0.979788
ENSG00000058673	ZC3H11A	-0.0138688	0.965478
ENSG00000058729	RIOK2	0.030257	0.901428
ENSG00000058799	YIPF1	-0.0210146	0.940312
ENSG00000058804	NDC1	-0.0315789	0.863023
ENSG00000058866	DGKG	0.00757324	0.961481
ENSG00000059122	FLYWCH1	0.0198003	0.940328
ENSG00000059145	UNKL	0.0802041	0.677357
ENSG00000059377	TBXAS1	-0.0122918	0.968876
ENSG00000059378	PARP12	-0.0843964	0.552219
ENSG00000059573	ALDH18A1	-0.00238393	0.993083
ENSG00000059588	TARBP1	0.00114936	0.996047
ENSG00000059691	GATB	0.059157	0.755815
ENSG00000059728	MXD1	0.0186944	0.942081
ENSG00000059758	CDK17	-0.035919	0.838346
ENSG00000059769	DNAJC25	-0.0412938	0.804076
ENSG00000059804	SLC2A3	-0.0683338	0.490229
ENSG00000059915	PSD	-0.0223359	0.813559
ENSG00000060069	CTDP1	-0.0137281	0.965002
ENSG00000060138	YBX3	0.00192624	0.993083
ENSG00000060140	STYK1	-0.036551	0.700839
ENSG00000060237	WNK1	-0.0270726	0.881373
ENSG00000060339	CCAR1	-0.00757714	0.979983
ENSG00000060491	OGFR	-0.00891572	0.974081
ENSG00000060558	GNA15	-0.129378	0.24833
ENSG00000060566	CREB3L3	0.0671686	0.569158
ENSG00000060642	PIGV	0.0191573	0.92876
ENSG00000060656	PTPRU	-0.00456175	0.977788
ENSG00000060688	SNRNP40	-0.0408236	0.85787
ENSG00000060709	RIMBP2	0.00848692	0.946004
ENSG00000060718	COL11A1	0.00935561	0.931349
ENSG00000060749	QSER1	0.00921886	0.978288
ENSG00000060762	MPC1	-0.0151297	0.940534
ENSG00000060971	ACAA1	0.0474137	0.800367
ENSG00000060982	BCAT1	-0.0863256	0.432733
ENSG00000061273	HDAC7	-0.0106467	0.965726
ENSG00000061337	LZTS1	0.0027096	0.988294
ENSG00000061455	PRDM6	0.0140369	0.92876
ENSG00000061656	SPAG4	0.0359953	0.754162
ENSG00000061676	NCKAP1	0.0112287	0.97474
ENSG00000061794	MRPS35	-0.0108792	0.97474
ENSG00000061918	GUCY1B1	0.0131029	0.948131
ENSG00000061936	SFSWAP	-0.0321758	0.915541
ENSG00000061938	TNK2	-0.00689233	0.976303
ENSG00000061987	MON2	0.0196416	0.949647
ENSG00000062038	CDH3	-0.113745	0.342958
ENSG00000062096	ARSF	2.6703	0.0301706
ENSG00000062194	GPBP1	-0.0121146	0.970662
ENSG00000062282	DGAT2	0.0118102	0.920449
ENSG00000062370	ZNF112	-0.0696844	0.695132
ENSG00000062485	CS	-0.0623575	0.706432
ENSG00000062524	LTK	0.0113136	0.934033
ENSG00000062582	MRPS24	0.00126159	0.995336
ENSG00000062598	ELMO2	-0.0376519	0.844401
ENSG00000062650	WAPL	0.00871219	0.984327
ENSG00000062716	VMP1	-0.0220119	0.900986
ENSG00000062725	APPBP2	0.000680306	0.998498
ENSG00000062822	POLD1	-0.0393166	0.792666
ENSG00000063046	EIF4B	-0.00182424	0.994318
ENSG00000063127	SLC6A16	-0.0125437	0.933781
ENSG00000063169	BICRA	0.00482144	0.99054
ENSG00000063176	SPHK2	0.0212167	0.943615
ENSG00000063177	RPL18	-0.00203976	0.993131
ENSG00000063180	CA11	-0.00797445	0.95695
ENSG00000063241	ISOC2	0.0381194	0.747777
ENSG00000063244	U2AF2	-0.0147605	0.967978
ENSG00000063245	EPN1	0.0217385	0.940377
ENSG00000063322	MED29	0.0322781	0.880607
ENSG00000063438	AHRR	-0.0432822	0.644752
ENSG00000063587	ZNF275	0.044714	0.824757
ENSG00000063601	MTMR1	0.0333638	0.91368
ENSG00000063660	GPC1	-0.00274319	0.990368
ENSG00000063761	ADCK1	0.00248654	0.993698
ENSG00000063854	HAGH	0.0742383	0.601185
ENSG00000063978	RNF4	-0.00507474	0.990873
ENSG00000064012	CASP8	-0.0473383	0.767119
ENSG00000064042	LIMCH1	0.000633495	0.998186
ENSG00000064102	INTS13	-0.095604	0.513649
ENSG00000064115	TM7SF3	0.00747861	0.968665
ENSG00000064195	DLX3	-0.00505633	#N/A
ENSG00000064199	SPA17	0.0171802	0.919251
ENSG00000064201	TSPAN32	-0.000405979	0.998498
ENSG00000064205	CCN5	0.012759	0.917306
ENSG00000064218	DMRT3	-0.00171602	#N/A
ENSG00000064225	ST3GAL6	-0.102605	0.34649
ENSG00000064270	ATP2C2	-0.0175849	#N/A
ENSG00000064300	NGFR	0.0572505	0.558636
ENSG00000064309	CDON	0.040535	0.693452
ENSG00000064313	TAF2	0.00524828	0.990873
ENSG00000064393	HIPK2	0.0624487	0.525902
ENSG00000064419	TNPO3	-0.0551797	0.748925
ENSG00000064489	BORCS8-MEF2B	0.0143327	0.905123
ENSG00000064490	RFXANK	0.0245505	0.92876
ENSG00000064545	TMEM161A	0.0497409	0.767119
ENSG00000064547	LPAR2	-0.00539976	0.98443
ENSG00000064601	CTSA	0.0207088	0.922038
ENSG00000064607	SUGP2	0.0208858	0.943016
ENSG00000064651	SLC12A2	-0.00949602	0.958615
ENSG00000064652	SNX24	-0.00445778	0.992154
ENSG00000064655	EYA2	0.0531315	0.569158
ENSG00000064666	CNN2	-0.0316224	0.778329
ENSG00000064687	ABCA7	-0.0295098	0.873998
ENSG00000064692	SNCAIP	-0.019485	0.847987
ENSG00000064703	DDX20	-0.0265123	0.932387
ENSG00000064726	BTBD1	-0.0878588	0.59247
ENSG00000064763	FAR2	-0.0178526	0.908527
ENSG00000064787	BCAS1	1.21602	0.0923167
ENSG00000064886	CHI3L2	0.0626483	0.555027
ENSG00000064932	SBNO2	0.00693808	0.978393
ENSG00000064933	PMS1	-0.0587992	0.672577
ENSG00000064961	HMG20B	-0.00770505	0.984568
ENSG00000064989	CALCRL	0.0255374	0.827812
ENSG00000064995	TAF11	0.0232434	0.938729
ENSG00000064999	ANKS1A	0.0312714	0.905904
ENSG00000065000	AP3D1	-0.00552462	0.990182
ENSG00000065029	ZNF76	0.0381689	0.847234
ENSG00000065054	NHERF2	0.0673099	0.490229
ENSG00000065057	NTHL1	-0.0017651	0.994128
ENSG00000065060	BLTP3A	0.063874	0.754368
ENSG00000065135	GNAI3	-0.087048	0.637982
ENSG00000065150	IPO5	-0.049475	0.781851
ENSG00000065154	OAT	-0.0493628	0.71027
ENSG00000065183	WDR3	-0.0445346	0.7787
ENSG00000065243	PKN2	-0.254822	0.0146312
ENSG00000065268	WDR18	0.0406014	0.841837
ENSG00000065308	TRAM2	-0.00695266	0.968876
ENSG00000065320	NTN1	-0.0579622	0.571302
ENSG00000065325	GLP2R	0.00867562	0.939178
ENSG00000065328	MCM10	-0.00339867	0.983519
ENSG00000065357	DGKA	-0.0321478	0.785103
ENSG00000065361	ERBB3	0.0101545	0.929881
ENSG00000065413	ANKRD44	-0.0204283	0.925778
ENSG00000065427	KARS1	-0.0304501	0.88484
ENSG00000065457	ADAT1	-0.114926	0.341989
ENSG00000065485	PDIA5	0.160911	0.243432
ENSG00000065491	TBC1D22B	-0.0117643	0.968876
ENSG00000065518	NDUFB4	0.0978285	0.476044
ENSG00000065526	SPEN	0.0843044	0.658783
ENSG00000065534	MYLK	-0.00480953	0.981051
ENSG00000065548	ZC3H15	-0.0472483	0.81292
ENSG00000065559	MAP2K4	-0.0216277	0.941556
ENSG00000065600	PACC1	-0.0195511	0.929912
ENSG00000065613	SLK	-0.0108561	0.974153
ENSG00000065615	CYB5R4	-0.0393762	0.829613
ENSG00000065618	COL17A1	0.0419685	0.667898
ENSG00000065621	GSTO2	0.00432557	0.978393
ENSG00000065665	SEC61A2	0.0103839	0.968876
ENSG00000065675	PRKCQ	-0.0146348	0.947795
ENSG00000065717	TLE2	-0.00775477	0.960484
ENSG00000065802	ASB1	-0.0795209	0.67256
ENSG00000065809	FAM107B	-0.00571411	0.984547
ENSG00000065833	ME1	0.0102665	0.957733
ENSG00000065882	TBC1D1	-0.0342065	0.881907
ENSG00000065883	CDK13	-0.00793146	0.984547
ENSG00000065911	MTHFD2	-0.048229	0.653146
ENSG00000065923	SLC9A7	-0.0502573	0.686389
ENSG00000065970	FOXJ2	-0.00220754	0.9946
ENSG00000065978	YBX1	-0.0336694	0.880301
ENSG00000065989	PDE4A	0.0546053	0.720946
ENSG00000066027	PPP2R5A	0.003609	0.993083
ENSG00000066032	CTNNA2	-0.0813843	#N/A
ENSG00000066044	ELAVL1	0.0168266	0.960484
ENSG00000066056	TIE1	-0.00419328	0.977788
ENSG00000066084	DIP2B	-0.0931422	0.474412
ENSG00000066117	SMARCD1	-0.0274171	0.921826
ENSG00000066135	KDM4A	-0.0433437	0.872193
ENSG00000066136	NFYC	-0.024602	0.92876
ENSG00000066185	ZMYND12	-0.00783833	0.953815
ENSG00000066230	SLC9A3	0.103323	0.41632
ENSG00000066248	NGEF	0.00185362	0.992154
ENSG00000066279	ASPM	-0.0307905	0.754649
ENSG00000066294	CD84	-0.0159887	0.941569
ENSG00000066322	ELOVL1	-0.0169778	0.9575
ENSG00000066336	SPI1	-0.068942	0.611258
ENSG00000066379	POLR1H	0.0197534	0.933102
ENSG00000066382	MPPED2	0.0294208	0.761914
ENSG00000066422	ZBTB11	-0.00179082	0.995884
ENSG00000066427	ATXN3	0.0160021	0.954179
ENSG00000066455	GOLGA5	0.0186496	0.939537
ENSG00000066468	FGFR2	-2.87631e-05	0.999888
ENSG00000066557	LRRC40	-0.0441035	0.838346
ENSG00000066583	ISOC1	0.0216663	0.903465
ENSG00000066629	EML1	0.0472468	0.736147
ENSG00000066651	TRMT11	0.0202405	0.92876
ENSG00000066654	THUMPD1	0.0129207	0.962852
ENSG00000066697	MSANTD3	-0.0416551	0.761789
ENSG00000066735	KIF26A	0.0284944	0.76424
ENSG00000066739	ATG2B	0.0120742	0.968876
ENSG00000066777	ARFGEF1	0.0218185	0.948922
ENSG00000066813	ACSM2B	0.190384	0.306556
ENSG00000066827	ZFAT	0.106951	0.318559
ENSG00000066855	MTFR1	-0.00413849	0.989122
ENSG00000066923	STAG3	0.020251	0.892616
ENSG00000066926	FECH	0.0483411	0.801897
ENSG00000066933	MYO9A	0.0111344	0.966687
ENSG00000067048	DDX3Y	-0.00871627	0.938543
ENSG00000067057	PFKP	0.0535865	0.74003
ENSG00000067064	IDI1	-0.0142212	0.963906
ENSG00000067066	SP100	-0.0488193	0.817388
ENSG00000067082	KLF6	-0.0817302	0.580258
ENSG00000067113	PLPP1	0.161984	0.231631
ENSG00000067141	NEO1	0.015345	0.933064
ENSG00000067167	TRAM1	-0.040366	0.772549
ENSG00000067177	PHKA1	0.0103843	0.946438
ENSG00000067182	TNFRSF1A	-0.0289014	0.916279
ENSG00000067191	CACNB1	-0.0662886	0.508514
ENSG00000067208	EVI5	-0.0252844	0.926406
ENSG00000067221	STOML1	-0.0133155	0.961481
ENSG00000067225	PKM	0.0213016	0.922709
ENSG00000067248	DHX29	0.0300509	0.896057
ENSG00000067334	DNTTIP2	-0.070952	0.746398
ENSG00000067365	METTL22	-0.0307891	0.917786
ENSG00000067369	TP53BP1	-0.0239453	0.926406
ENSG00000067445	TRO	-0.0133225	0.916279
ENSG00000067533	RRP15	-0.000593826	0.999164
ENSG00000067560	RHOA	-0.155846	0.208772
ENSG00000067596	DHX8	-0.0392686	0.878818
ENSG00000067606	PRKCZ	-0.0196268	0.903407
ENSG00000067646	ZFY	-0.00469252	0.968876
ENSG00000067704	IARS2	0.0110154	0.973293
ENSG00000067715	SYT1	-0.00937163	0.930243
ENSG00000067798	NAV3	-0.0395693	0.682122
ENSG00000067829	IDH3G	0.0756836	0.674947
ENSG00000067836	ROGDI	-0.0241583	0.914115
ENSG00000067840	PDZD4	-0.0275833	0.766478
ENSG00000067842	ATP2B3	-0.0558447	0.601185
ENSG00000067900	ROCK1	-0.0559456	0.774595
ENSG00000067955	CBFB	-0.0706976	0.666201
ENSG00000067992	PDK3	0.225111	0.0783987
ENSG00000068001	HYAL2	0.0282515	0.82951
ENSG00000068024	HDAC4	0.025512	0.93388
ENSG00000068028	RASSF1	-0.0595493	0.70428
ENSG00000068078	FGFR3	0.0446088	0.637982
ENSG00000068079	IFI35	-0.0838927	0.590348
ENSG00000068097	HEATR6	0.0137618	0.966687
ENSG00000068120	COASY	-0.0259274	0.926068
ENSG00000068137	PLEKHH3	0.0271092	0.886871
ENSG00000068305	MEF2A	-0.00110546	0.996202
ENSG00000068308	OTUD5	0.0177665	0.958615
ENSG00000068323	TFE3	-0.00785036	0.978634
ENSG00000068354	TBC1D25	-0.0131117	0.966152
ENSG00000068366	ACSL4	0.0058011	0.980543
ENSG00000068383	INPP5A	-0.00286935	0.993083
ENSG00000068394	GPKOW	0.00165373	0.995641
ENSG00000068400	GRIPAP1	-0.0771721	0.653711
ENSG00000068438	FTSJ1	-0.0406626	0.76369
ENSG00000068489	PRR11	-0.0682783	0.490229
ENSG00000068615	REEP1	0.203773	0.219061
ENSG00000068650	ATP11A	0.0026976	0.992154
ENSG00000068654	POLR1A	-0.033917	0.884772
ENSG00000068697	LAPTM4A	-0.000219158	0.999888
ENSG00000068724	TTC7A	-0.0592376	0.687417
ENSG00000068745	IP6K2	-0.0296162	0.885364
ENSG00000068781	STON1-GTF2A1L	-0.00358313	0.985451
ENSG00000068784	SRBD1	-0.0457813	0.846482
ENSG00000068796	KIF2A	0.0339055	0.748924
ENSG00000068831	RASGRP2	-0.014075	0.92876
ENSG00000068878	PSME4	-0.0317322	0.884446
ENSG00000068885	IFT80	-0.0127534	0.964558
ENSG00000068903	SIRT2	0.065132	0.748924
ENSG00000068912	ERLEC1	-0.0716304	0.717356
ENSG00000068971	PPP2R5B	0.0236357	0.929229
ENSG00000068976	PYGM	-0.00349258	0.992561
ENSG00000069011	PITX1	0.0119031	0.913705
ENSG00000069020	MAST4	0.0353506	0.735062
ENSG00000069122	ADGRF5	0.0029184	0.985507
ENSG00000069188	SDK2	0.0189613	0.880264
ENSG00000069206	ADAM7	0.0311674	#N/A
ENSG00000069248	NUP133	-0.0661087	0.71253
ENSG00000069275	NUCKS1	-0.00313961	0.992421
ENSG00000069329	VPS35	-0.0190446	0.947591
ENSG00000069345	DNAJA2	-0.00410675	0.990554
ENSG00000069399	BCL3	0.00991982	0.968876
ENSG00000069424	KCNAB2	-0.0471097	0.781851
ENSG00000069431	ABCC9	-0.018271	0.874545
ENSG00000069493	CLEC2D	0.0103726	0.96675
ENSG00000069509	FUNDC1	0.0672654	0.720214
ENSG00000069535	MAOB	0.0349753	0.722738
ENSG00000069667	RORA	0.0602974	0.581516
ENSG00000069696	DRD4	-0.00102723	0.994643
ENSG00000069702	TGFBR3	0.0251656	0.840223
ENSG00000069764	PLA2G10	0.0173153	#N/A
ENSG00000069812	HES2	-0.00723854	0.96851
ENSG00000069849	ATP1B3	-0.0514771	0.784401
ENSG00000069869	NEDD4	-0.0111368	0.97474
ENSG00000069943	PIGB	-0.0182658	0.947707
ENSG00000069956	MAPK6	-0.0270147	0.918474
ENSG00000069966	GNB5	-0.0650269	0.733932
ENSG00000069974	RAB27A	-0.104377	0.465476
ENSG00000069998	HDHD5	0.0616657	0.62141
ENSG00000070010	UFD1	0.0315977	0.878086
ENSG00000070018	LRP6	0.00495017	0.985451
ENSG00000070047	PHRF1	0.00611548	0.988275
ENSG00000070061	ELP1	-0.012911	0.9575
ENSG00000070081	NUCB2	-0.0167321	0.939178
ENSG00000070087	PFN2	-0.00762568	0.975503
ENSG00000070159	PTPN3	0.00485673	0.979638
ENSG00000070182	SPTB	0.0276184	0.767119
ENSG00000070190	DAPP1	-0.083752	0.443899
ENSG00000070214	SLC44A1	-0.00900524	0.977788
ENSG00000070269	TMEM260	0.0233116	0.936769
ENSG00000070366	SMG6	-0.0509517	0.775663
ENSG00000070367	EXOC5	0.0123235	0.968876
ENSG00000070371	CLTCL1	0.00917968	0.96372
ENSG00000070388	FGF22	0.0153358	0.880301
ENSG00000070404	FSTL3	0.0133677	0.932268
ENSG00000070413	DGCR2	0.0884727	0.443843
ENSG00000070423	RNF126	-0.0149506	0.96013
ENSG00000070444	MNT	0.025866	0.92876
ENSG00000070476	ZXDC	0.0584672	0.697095
ENSG00000070495	JMJD6	-0.0516881	0.720472
ENSG00000070501	POLB	-0.0137993	0.965726
ENSG00000070526	ST6GALNAC1	-0.000530789	#N/A
ENSG00000070540	WIPI1	-0.057939	0.763781
ENSG00000070601	FRMPD1	0.0336073	0.760342
ENSG00000070610	GBA2	-0.0379012	0.818284
ENSG00000070614	NDST1	-0.000955215	0.996202
ENSG00000070669	ASNS	-0.00667052	0.980206
ENSG00000070718	AP3M2	-0.0524654	0.7609
ENSG00000070729	CNGB1	-0.00558914	#N/A
ENSG00000070731	ST6GALNAC2	0.00040119	0.998186
ENSG00000070748	CHAT	0.0556008	#N/A
ENSG00000070756	PABPC1	-0.0146204	0.961221
ENSG00000070759	TESK2	-0.0194053	0.894913
ENSG00000070761	CFAP20	-0.0404461	0.840318
ENSG00000070770	CSNK2A2	-0.0698773	0.737552
ENSG00000070778	PTPN21	-0.0208015	0.914115
ENSG00000070785	EIF2B3	-0.0115268	0.968876
ENSG00000070808	CAMK2A	-0.00111947	0.994792
ENSG00000070814	TCOF1	-0.027111	0.879202
ENSG00000070831	CDC42	-0.0838505	0.645182
ENSG00000070882	OSBPL3	-0.0175568	0.935652
ENSG00000070886	EPHA8	-0.022468	#N/A
ENSG00000070915	SLC12A3	-0.0160658	0.886912
ENSG00000070950	RAD18	-0.068542	0.619957
ENSG00000070961	ATP2B1	-0.0385802	0.812646
ENSG00000070985	TRPM5	-0.0130251	#N/A
ENSG00000071051	NCK2	0.0600122	0.690024
ENSG00000071054	MAP4K4	-0.0388386	0.783313
ENSG00000071073	MGAT4A	-0.00297865	0.992561
ENSG00000071082	RPL31	0.00673364	0.976992
ENSG00000071127	WDR1	-0.0316084	0.852967
ENSG00000071189	SNX13	-0.0206424	0.929881
ENSG00000071205	ARHGAP10	-0.0076089	0.975503
ENSG00000071242	RPS6KA2	-0.00754321	0.966059
ENSG00000071243	ING3	-0.00794959	0.975503
ENSG00000071246	VASH1	-0.0475908	0.693452
ENSG00000071282	LMCD1	0.00782705	0.965002
ENSG00000071462	BUD23	-0.0632215	0.693963
ENSG00000071537	SEL1L	0.0109227	0.971179
ENSG00000071539	TRIP13	-0.0195861	0.884446
ENSG00000071553	ATP6AP1	0.00475717	0.989122
ENSG00000071564	TCF3	-0.00582645	0.984568
ENSG00000071575	TRIB2	0.0242076	0.856714
ENSG00000071626	DAZAP1	0.0146758	0.967431
ENSG00000071655	MBD3	0.031694	0.917044
ENSG00000071794	HLTF	0.0298598	0.921893
ENSG00000071859	FAM50A	-0.0173362	0.942423
ENSG00000071889	FAM3A	0.0793145	0.597027
ENSG00000071894	CPSF1	-0.0218784	0.917427
ENSG00000071909	MYO3B	0.134697	0.37425
ENSG00000071967	CYBRD1	-0.0223917	0.844401
ENSG00000071994	PDCD2	0.00483296	0.990554
ENSG00000072041	SLC6A15	-0.731295	0.137956
ENSG00000072042	RDH11	0.0208961	0.926547
ENSG00000072062	PRKACA	-0.00524255	0.989785
ENSG00000072071	ADGRL1	0.00724196	0.966395
ENSG00000072080	SPP2	-0.037745	#N/A
ENSG00000072110	ACTN1	-0.0332056	0.772126
ENSG00000072121	ZFYVE26	0.00320273	0.993083
ENSG00000072133	RPS6KA6	-0.0425989	0.680959
ENSG00000072134	EPN2	-0.0408803	0.865048
ENSG00000072135	PTPN18	0.00366367	0.992561
ENSG00000072163	LIMS2	0.0148525	0.926499
ENSG00000072182	ASIC4	-0.00869475	0.941986
ENSG00000072195	SPEG	-0.117437	0.430966
ENSG00000072201	LNX1	0.14565	0.332886
ENSG00000072210	ALDH3A2	0.0717761	0.474906
ENSG00000072274	TFRC	0.00596794	0.980288
ENSG00000072310	SREBF1	0.0715697	0.525902
ENSG00000072364	AFF4	0.00963903	0.977788
ENSG00000072401	UBE2D1	-0.151959	0.210349
ENSG00000072415	PALS1	0.00496664	0.985451
ENSG00000072422	RHOBTB1	-0.000646543	0.996662
ENSG00000072501	SMC1A	0.0175957	0.956193
ENSG00000072506	HSD17B10	0.0244984	0.910671
ENSG00000072518	MARK2	-0.0214071	0.954021
ENSG00000072571	HMMR	-0.00437509	0.976235
ENSG00000072609	CHFR	-0.0529687	0.762624
ENSG00000072657	TRHDE	0.0194189	0.83703
ENSG00000072682	P4HA2	0.0332796	0.754649
ENSG00000072694	FCGR2B	-0.021642	0.874545
ENSG00000072736	NFATC3	0.0427343	0.85173
ENSG00000072756	TRNT1	-0.0350073	0.848978
ENSG00000072778	ACADVL	0.0485249	0.736147
ENSG00000072786	STK10	-0.0550946	0.666201
ENSG00000072803	FBXW11	0.000617998	0.999164
ENSG00000072818	ACAP1	-0.0235273	0.872392
ENSG00000072832	CRMP1	-0.109898	0.430966
ENSG00000072840	EVC	0.0248434	0.89955
ENSG00000072849	DERL2	-0.0242065	0.929881
ENSG00000072858	SIDT1	-0.0407731	0.704228
ENSG00000072864	NDE1	-0.0866116	0.563383
ENSG00000072952	IRAG1	-0.00553843	0.968876
ENSG00000072954	TMEM38A	0.0231435	0.897372
ENSG00000072958	AP1M1	0.0146651	0.962881
ENSG00000073008	PVR	-0.0237112	0.895637
ENSG00000073050	XRCC1	0.0265592	0.926068
ENSG00000073060	SCARB1	0.0446358	0.638952
ENSG00000073067	CYP2W1	-0.00401991	0.98014
ENSG00000073111	MCM2	0.000744683	0.995887
ENSG00000073146	MOV10L1	-0.00253476	0.989785
ENSG00000073150	PANX2	0.0607984	0.580123
ENSG00000073169	SELENOO	0.0533365	0.752058
ENSG00000073282	TP63	-0.0196473	0.847747
ENSG00000073331	ALPK1	-0.0479488	0.788516
ENSG00000073350	LLGL2	-0.0130743	0.936484
ENSG00000073417	PDE8A	0.0123019	0.965726
ENSG00000073464	CLCN4	0.0865981	0.400586
ENSG00000073536	NLE1	-0.0193363	0.924418
ENSG00000073578	SDHA	-0.0099935	0.971179
ENSG00000073584	SMARCE1	-0.0585862	0.787919
ENSG00000073605	GSDMB	-0.0951542	0.46592
ENSG00000073614	KDM5A	-0.0793493	0.680595
ENSG00000073670	ADAM11	-0.0234029	0.827556
ENSG00000073711	PPP2R3A	0.0576616	0.570548
ENSG00000073712	FERMT2	-0.0405512	0.698667
ENSG00000073734	ABCB11	-0.0365514	0.751404
ENSG00000073737	DHRS9	-0.0155714	0.900232
ENSG00000073754	CD5L	0.00802224	0.945459
ENSG00000073756	PTGS2	-0.0163817	0.88872
ENSG00000073792	IGF2BP2	-0.31684	0.24833
ENSG00000073803	MAP3K13	0.0278202	0.840968
ENSG00000073849	ST6GAL1	0.0327103	0.78922
ENSG00000073861	TBX21	0.00317215	0.987984
ENSG00000073910	FRY	-0.00446813	0.977788
ENSG00000073921	PICALM	-0.00662036	0.985079
ENSG00000073969	NSF	-0.0411186	0.847342
ENSG00000074047	GLI2	-0.0222212	0.815148
ENSG00000074054	CLASP1	0.0363438	0.873529
ENSG00000074071	MRPS34	0.0116914	0.965726
ENSG00000074181	NOTCH3	-0.00405615	0.979638
ENSG00000074201	CLNS1A	-0.0808032	0.658278
ENSG00000074211	PPP2R2C	-0.00505776	0.968876
ENSG00000074219	TEAD2	-0.000579465	0.996202
ENSG00000074266	EED	0.0103301	0.977743
ENSG00000074276	CDHR2	-0.010314	0.92876
ENSG00000074319	TSG101	0.0400858	0.847071
ENSG00000074356	NCBP3	0.000259237	0.999888
ENSG00000074370	ATP2A3	0.00974496	0.956675
ENSG00000074410	CA12	0.0114355	0.92876
ENSG00000074416	MGLL	0.128825	0.24833
ENSG00000074527	NTN4	-0.0120383	0.928128
ENSG00000074582	BCS1L	-0.0409929	0.858728
ENSG00000074590	NUAK1	-0.0202359	0.863368
ENSG00000074603	DPP8	-0.001472	0.996042
ENSG00000074621	SLC24A1	-0.0237396	0.912604
ENSG00000074657	ZNF532	-0.00493262	0.984646
ENSG00000074660	SCARF1	0.00446102	0.984568
ENSG00000074695	LMAN1	-0.0524572	0.767823
ENSG00000074696	HACD3	0.0247739	0.926746
ENSG00000074706	IPCEF1	-0.0883324	0.389016
ENSG00000074755	ZZEF1	-0.0206557	0.955762
ENSG00000074800	ENO1	0.0126378	0.955762
ENSG00000074803	SLC12A1	-0.00960189	0.93675
ENSG00000074842	MYDGF	-0.0119061	0.963738
ENSG00000074855	ANO8	-0.00190841	0.993928
ENSG00000074935	TUBE1	-0.00394085	0.990554
ENSG00000074964	ARHGEF10L	0.0257578	0.876942
ENSG00000074966	TXK	0.00393375	0.985451
ENSG00000075035	WSCD2	-0.0188493	0.841837
ENSG00000075073	TACR2	0.0117461	#N/A
ENSG00000075089	ACTR6	-0.00611342	0.987714
ENSG00000075131	TIPIN	-0.016968	0.916177
ENSG00000075142	SRI	-0.0402556	0.818869
ENSG00000075151	EIF4G3	0.01148	0.972356
ENSG00000075188	NUP37	-0.0980616	0.371835
ENSG00000075213	SEMA3A	-0.0289652	0.757959
ENSG00000075218	GTSE1	-0.00134786	0.993131
ENSG00000075223	SEMA3C	-0.0664849	0.495171
ENSG00000075234	TTC38	0.037182	0.754649
ENSG00000075239	ACAT1	0.0374628	0.735485
ENSG00000075240	GRAMD4	0.0166221	0.88945
ENSG00000075275	CELSR1	-0.00566474	0.975503
ENSG00000075292	ZNF638	-0.0645404	0.769349
ENSG00000075303	SLC25A40	-0.0327934	0.847071
ENSG00000075336	TIMM21	-0.000903194	0.99774
ENSG00000075340	ADD2	0.00639703	0.961686
ENSG00000075391	RASAL2	-0.0194016	0.914115
ENSG00000075399	VPS9D1	-0.0190546	0.940328
ENSG00000075407	ZNF37A	0.0500988	0.821863
ENSG00000075413	MARK3	-0.0243093	0.92582
ENSG00000075415	SLC25A3	-0.040909	0.816715
ENSG00000075420	FNDC3B	-0.0263316	0.918957
ENSG00000075426	FOSL2	0.0113196	0.965478
ENSG00000075429	CACNG5	-0.00743254	0.953755
ENSG00000075461	CACNG4	-0.00135749	#N/A
ENSG00000075539	FRYL	0.0103518	0.976235
ENSG00000075568	TMEM131	-0.0478824	0.847747
ENSG00000075618	FSCN1	-0.0417975	0.67318
ENSG00000075624	ACTB	-0.144637	0.20933
ENSG00000075643	MOCOS	0.00587987	0.968876
ENSG00000075651	PLD1	0.0304579	0.874033
ENSG00000075702	WDR62	-0.087299	0.407096
ENSG00000075711	DLG1	0.0137623	0.965726
ENSG00000075785	RAB7A	0.00294483	0.993682
ENSG00000075790	BCAP29	-0.0169541	0.957733
ENSG00000075826	SEC31B	-0.0362923	0.850056
ENSG00000075856	SART3	-0.0718665	0.666201
ENSG00000075884	ARHGAP15	0.00321236	0.989122
ENSG00000075886	TUBA3D	0.0814377	0.523689
ENSG00000075891	PAX2	0.00368972	0.982861
ENSG00000075914	EXOSC7	-0.055423	0.754649
ENSG00000075945	KIFAP3	-0.0262085	0.928388
ENSG00000075975	MKRN2	-0.0719774	0.648264
ENSG00000076003	MCM6	-0.0418208	0.785148
ENSG00000076043	REXO2	0.0602325	0.666201
ENSG00000076053	RBM7	0.0175643	0.936769
ENSG00000076067	RBMS2	-0.00732938	0.976158
ENSG00000076108	BAZ2A	-0.0259652	0.92876
ENSG00000076201	PTPN23	-0.0432332	0.820736
ENSG00000076242	MLH1	-0.0740205	0.703855
ENSG00000076248	UNG	0.0111033	0.965726
ENSG00000076258	FMO4	0.0939699	0.365336
ENSG00000076321	KLHL20	0.0267694	0.926499
ENSG00000076344	RGS11	-0.00974062	0.928851
ENSG00000076351	SLC46A1	0.01589	0.954021
ENSG00000076356	PLXNA2	-0.000994324	0.995641
ENSG00000076382	SPAG5	0.00528259	0.975503
ENSG00000076513	ANKRD13A	0.0348871	0.783313
ENSG00000076554	TPD52	0.00653748	0.980942
ENSG00000076555	ACACB	0.048747	0.761337
ENSG00000076604	TRAF4	-0.0234464	0.902055
ENSG00000076641	PAG1	-0.00950696	0.966848
ENSG00000076650	GPATCH1	-0.0419487	0.760342
ENSG00000076662	ICAM3	-0.0223078	0.921893
ENSG00000076685	NT5C2	-0.0495356	0.813559
ENSG00000076706	MCAM	-0.0109248	0.92876
ENSG00000076716	GPC4	-0.014224	0.921383
ENSG00000076770	MBNL3	-0.0185281	0.898036
ENSG00000076826	CAMSAP3	0.0194447	0.866876
ENSG00000076864	RAP1GAP	0.0226272	0.808851
ENSG00000076924	XAB2	0.0136643	0.968876
ENSG00000076928	ARHGEF1	-0.0348406	0.879202
ENSG00000076944	STXBP2	0.0181929	0.93403
ENSG00000076984	MAP2K7	0.0865278	0.629502
ENSG00000077044	DGKD	0.0350436	0.842838
ENSG00000077063	CTTNBP2	0.0224184	0.829613
ENSG00000077092	RARB	-0.00186109	0.992907
ENSG00000077097	TOP2B	-0.0431785	0.836803
ENSG00000077147	TM9SF3	-0.0742114	0.727633
ENSG00000077150	NFKB2	-0.056202	0.734699
ENSG00000077152	UBE2T	-0.0119811	0.941953
ENSG00000077157	PPP1R12B	-0.0236234	0.898161
ENSG00000077232	DNAJC10	-0.0360329	0.884446
ENSG00000077235	GTF3C1	-0.045918	0.856548
ENSG00000077238	IL4R	-0.0228368	0.926406
ENSG00000077254	USP33	-0.0110462	0.976235
ENSG00000077264	PAK3	-0.00478623	0.968886
ENSG00000077274	CAPN6	0.00493381	0.968876
ENSG00000077279	DCX	0.0201908	0.827974
ENSG00000077312	SNRPA	-0.0364066	0.878086
ENSG00000077348	EXOSC5	0.027669	0.86295
ENSG00000077380	DYNC1I2	-0.157581	0.205228
ENSG00000077420	APBB1IP	-0.0224942	0.914115
ENSG00000077454	LRCH4	-0.0537167	0.781753
ENSG00000077458	FAM76B	0.00855183	0.977122
ENSG00000077463	SIRT6	-0.0510376	0.76915
ENSG00000077514	POLD3	-0.030808	0.919251
ENSG00000077522	ACTN2	-0.0002556	0.998872
ENSG00000077549	CAPZB	-0.0656169	0.748227
ENSG00000077585	GPR137B	0.0189794	0.92876
ENSG00000077616	NAALAD2	-0.00197808	0.990104
ENSG00000077684	JADE1	-0.0241028	0.921383
ENSG00000077713	SLC25A43	0.00150212	0.995887
ENSG00000077721	UBE2A	-0.012592	0.969695
ENSG00000077782	FGFR1	-0.0365994	0.772903
ENSG00000077800	FKBP6	0.011896	#N/A
ENSG00000077935	SMC1B	-0.367665	#N/A
ENSG00000077942	FBLN1	-0.00799645	0.955762
ENSG00000077943	ITGA8	-0.00778375	0.9575
ENSG00000077984	CST7	-0.00723713	0.968876
ENSG00000078018	MAP2	0.00773875	0.965479
ENSG00000078043	PIAS2	0.00626691	0.983379
ENSG00000078053	AMPH	-0.0257313	0.779368
ENSG00000078061	ARAF	0.185146	0.108686
ENSG00000078070	MCCC1	0.022053	0.931088
ENSG00000078081	LAMP3	-0.0115341	0.958335
ENSG00000078098	FAP	-0.034607	0.717356
ENSG00000078114	NEBL	0.0355852	0.720374
ENSG00000078124	ACER3	0.0217515	0.940534
ENSG00000078140	UBE2K	-0.0134211	0.96106
ENSG00000078142	PIK3C3	-0.000358228	0.999888
ENSG00000078177	N4BP2	-0.00874131	0.970693
ENSG00000078237	TIGAR	-0.0256496	0.852967
ENSG00000078246	TULP3	-0.0478995	0.736313
ENSG00000078269	SYNJ2	-0.0173207	0.905904
ENSG00000078295	ADCY2	0.226185	0.29336
ENSG00000078304	PPP2R5C	0.0109206	0.968876
ENSG00000078328	RBFOX1	-0.0329606	0.73319
ENSG00000078369	GNB1	-0.102806	0.524378
ENSG00000078399	HOXA9	-0.00570115	0.970733
ENSG00000078401	EDN1	0.0102602	0.949647
ENSG00000078403	MLLT10	-0.113424	0.462475
ENSG00000078487	ZCWPW1	0.00725501	0.977788
ENSG00000078549	ADCYAP1R1	0.00266417	0.984646
ENSG00000078579	FGF20	-0.0131001	#N/A
ENSG00000078589	P2RY10	-0.018596	0.923339
ENSG00000078596	ITM2A	-0.00243444	0.989785
ENSG00000078618	NRDC	-0.0746823	0.717356
ENSG00000078668	VDAC3	-0.0198524	0.956255
ENSG00000078674	PCM1	0.0269888	0.92876
ENSG00000078687	TNRC6C	-0.00232622	0.993083
ENSG00000078699	CBFA2T2	-0.0246226	0.936145
ENSG00000078725	BRINP1	-0.0415801	0.674053
ENSG00000078747	ITCH	-0.0598391	0.781644
ENSG00000078795	PKD2L2	0.038186	0.760257
ENSG00000078804	TP53INP2	0.0379663	0.763039
ENSG00000078808	SDF4	-0.00654096	0.986843
ENSG00000078814	MYH7B	0.0157012	0.929881
ENSG00000078900	TP73	0.0042166	0.975503
ENSG00000078902	TOLLIP	0.0376749	0.874953
ENSG00000078967	UBE2D4	-0.00156626	0.994498
ENSG00000079101	CLUL1	0.0118399	0.917016
ENSG00000079102	RUNX1T1	0.024935	0.813559
ENSG00000079112	CDH17	0.00371697	0.978634
ENSG00000079134	THOC1	0.000243705	0.999888
ENSG00000079150	FKBP7	-0.0259416	0.881912
ENSG00000079156	OSBPL6	-0.0283322	0.767119
ENSG00000079215	SLC1A3	0.000276016	0.999888
ENSG00000079246	XRCC5	-0.0720541	0.724994
ENSG00000079257	LXN	-0.0278183	0.860015
ENSG00000079263	SP140	-0.0336502	0.772518
ENSG00000079277	MKNK1	0.00939219	0.977586
ENSG00000079308	TNS1	0.0369107	0.748924
ENSG00000079313	REXO1	0.0123173	0.974506
ENSG00000079332	SAR1A	-0.0626551	0.777572
ENSG00000079335	CDC14A	-0.0200559	0.905123
ENSG00000079337	RAPGEF3	0.00964	0.951845
ENSG00000079385	CEACAM1	1.25131	0.00824625
ENSG00000079387	SENP1	-0.0716399	0.59247
ENSG00000079432	CIC	0.0633737	0.748119
ENSG00000079435	LIPE	0.151502	0.225759
ENSG00000079459	FDFT1	-0.00329956	0.991939
ENSG00000079462	PAFAH1B3	-0.0219011	0.860248
ENSG00000079482	OPHN1	-0.0187062	0.955762
ENSG00000079557	AFM	0.00154073	0.992154
ENSG00000079616	KIF22	-0.0078573	0.980206
ENSG00000079689	SCGN	0.27707	0.268816
ENSG00000079691	CARMIL1	0.0149772	0.956675
ENSG00000079739	PGM1	0.0420417	0.768629
ENSG00000079785	DDX1	0.013676	0.968876
ENSG00000079805	DNM2	0.0710697	0.656332
ENSG00000079819	EPB41L2	-0.0297717	0.844927
ENSG00000079841	RIMS1	-1.28306	0.0893828
ENSG00000079931	MOXD1	-0.122279	0.398479
ENSG00000079950	STX7	0.0302154	0.908379
ENSG00000079974	RABL2B	0.00569048	0.986303
ENSG00000079999	KEAP1	0.0772684	0.492908
ENSG00000080007	DDX43	-0.00298144	0.982861
ENSG00000080031	PTPRH	-0.0455869	0.653711
ENSG00000080166	DCT	-0.0109466	0.930248
ENSG00000080189	SLC35C2	-0.0113573	0.968876
ENSG00000080200	CRYBG3	0.0109848	0.963901
ENSG00000080224	EPHA6	-0.00406381	0.975503
ENSG00000080293	SCTR	-0.0155469	0.875898
ENSG00000080298	RFX3	0.00555998	0.984646
ENSG00000080345	RIF1	-0.0709033	0.723549
ENSG00000080371	RAB21	0.0306329	0.921826
ENSG00000080493	SLC4A4	0.0212469	0.847071
ENSG00000080503	SMARCA2	-0.0107377	0.967613
ENSG00000080546	SESN1	0.0128654	0.961686
ENSG00000080561	MID2	0.0408934	0.820875
ENSG00000080573	COL5A3	0.0137175	0.916279
ENSG00000080603	SRCAP	-0.0232021	0.942081
ENSG00000080608	PUM3	-0.0772583	0.478339
ENSG00000080618	CPB2	0.0959829	0.475043
ENSG00000080644	CHRNA3	-0.0119197	#N/A
ENSG00000080709	KCNN2	0.00894031	0.942423
ENSG00000080802	CNOT4	-0.0373493	0.88415
ENSG00000080815	PSEN1	-0.00607668	0.989111
ENSG00000080819	CPOX	0.0857009	0.483587
ENSG00000080822	CLDND1	-0.000716323	0.998186
ENSG00000080823	MOK	0.00806761	0.972356
ENSG00000080824	HSP90AA1	-0.0649653	0.587669
ENSG00000080839	RBL1	-0.0491256	0.783313
ENSG00000080845	DLGAP4	-0.0303295	0.889779
ENSG00000080854	IGSF9B	0.0161446	0.88484
ENSG00000080910	CFHR2	0.022753	0.82003
ENSG00000080947	CROCCP3	-0.000210052	0.999888
ENSG00000080986	NDC80	-0.0291146	0.812056
ENSG00000081014	AP4E1	-0.00294219	0.992154
ENSG00000081019	RSBN1	0.0107923	0.976992
ENSG00000081026	MAGI3	0.00695131	0.968876
ENSG00000081041	CXCL2	-0.0156937	0.878577
ENSG00000081052	COL4A4	-0.0205011	0.86295
ENSG00000081059	TCF7	-0.0108635	0.949869
ENSG00000081087	OSTM1	0.0269685	0.926687
ENSG00000081138	CDH7	0.0219034	#N/A
ENSG00000081148	IMPG2	0.00449382	0.985378
ENSG00000081154	PCNP	0.0504743	0.812646
ENSG00000081177	EXD2	0.0394751	0.863368
ENSG00000081181	ARG2	3.49305	0.00497962
ENSG00000081189	MEF2C	0.00268929	0.990964
ENSG00000081237	PTPRC	-0.0662146	0.628548
ENSG00000081248	CACNA1S	0.0160783	#N/A
ENSG00000081277	PKP1	-0.00026468	0.998498
ENSG00000081307	UBA5	0.177947	0.186175
ENSG00000081320	STK17B	-0.045095	0.720374
ENSG00000081377	CDC14B	0.00670827	0.982851
ENSG00000081386	ZNF510	0.00202569	0.994498
ENSG00000081479	LRP2	0.00579181	0.962852
ENSG00000081665	ZNF506	0.0325205	0.909846
ENSG00000081692	JMJD4	0.0489618	0.807118
ENSG00000081721	DUSP12	-0.0293502	0.916216
ENSG00000081760	AACS	-0.0355527	0.836803
ENSG00000081791	DELE1	0.0551886	0.781753
ENSG00000081800	SLC13A1	0.0852575	0.509472
ENSG00000081803	CADPS2	-0.0130015	0.948018
ENSG00000081818	PCDHB4	0.0275107	0.7787
ENSG00000081842	PCDHA6	0.00357023	0.979633
ENSG00000081853	PCDHGA2	0.0851574	0.444511
ENSG00000081870	IFT25	-0.00481027	0.990554
ENSG00000081913	PHLPP1	-0.00747622	0.978634
ENSG00000081923	ATP8B1	-0.0242417	0.843429
ENSG00000081985	IL12RB2	-4.20016	0.00128684
ENSG00000082014	SMARCD3	-0.00253447	0.990554
ENSG00000082068	WDR70	0.0147294	0.952322
ENSG00000082074	FYB1	0.00538521	0.986927
ENSG00000082126	MPP4	-0.0361646	0.702209
ENSG00000082146	STRADB	0.045637	0.720866
ENSG00000082153	BZW1	-0.150361	0.201524
ENSG00000082175	PGR	-0.0060203	0.965726
ENSG00000082196	C1QTNF3	0.0469257	0.696657
ENSG00000082212	ME2	-0.135258	0.252532
ENSG00000082213	C5orf22	-0.0404839	0.827318
ENSG00000082258	CCNT2	-0.0463235	0.85787
ENSG00000082269	FAM135A	-0.0346218	0.878818
ENSG00000082293	COL19A1	0.00959332	0.929431
ENSG00000082397	EPB41L3	0.0277663	0.895932
ENSG00000082438	COBLL1	0.0292932	0.835948
ENSG00000082458	DLG3	0.00527176	0.985451
ENSG00000082482	KCNK2	0.00337994	0.979983
ENSG00000082497	SERTAD4	-0.0664486	0.493373
ENSG00000082512	TRAF5	-0.0459878	0.718906
ENSG00000082515	MRPL22	0.0172886	0.947514
ENSG00000082516	GEMIN5	0.0302073	0.901988
ENSG00000082556	OPRK1	0.0187119	#N/A
ENSG00000082641	NFE2L1	0.0966144	0.508514
ENSG00000082684	SEMA5B	0.332341	0.146927
ENSG00000082701	GSK3B	-0.00130538	0.995884
ENSG00000082781	ITGB5	0.0644047	0.544985
ENSG00000082805	ERC1	-0.0120723	0.974081
ENSG00000082898	XPO1	-0.029726	0.912467
ENSG00000082929	LINC01587	0.174963	0.329381
ENSG00000082996	RNF13	-0.00554431	0.986078
ENSG00000083067	TRPM3	0.119248	0.389016
ENSG00000083093	PALB2	-0.0359151	0.879682
ENSG00000083097	DOP1A	-0.000564318	0.99955
ENSG00000083099	LYRM2	-0.0170703	0.95531
ENSG00000083123	BCKDHB	-0.0089455	0.968876
ENSG00000083168	KAT6A	0.0274308	0.929881
ENSG00000083223	TUT7	-0.0216383	0.91993
ENSG00000083290	ULK2	-0.000337493	0.999834
ENSG00000083307	GRHL2	-0.0357807	#N/A
ENSG00000083312	TNPO1	-0.00658131	0.985451
ENSG00000083444	PLOD1	0.060624	0.754649
ENSG00000083454	P2RX5	-0.111363	0.368436
ENSG00000083457	ITGAE	-0.158745	0.169783
ENSG00000083520	DIS3	-0.136542	0.258542
ENSG00000083535	PIBF1	-0.0147922	0.947591
ENSG00000083544	TDRD3	0.0118299	0.958671
ENSG00000083635	NUFIP1	-0.063576	0.720946
ENSG00000083642	PDS5B	-0.0624426	0.748227
ENSG00000083720	OXCT1	0.0139087	0.92876
ENSG00000083750	RRAGB	-0.0537391	0.794364
ENSG00000083799	CYLD	-0.0673376	0.722962
ENSG00000083807	SLC27A5	0.0127151	0.951038
ENSG00000083812	ZNF324	0.0263128	0.916669
ENSG00000083814	ZNF671	0.0214732	0.887428
ENSG00000083817	ZNF416	0.00207277	0.993083
ENSG00000083828	ZNF586	0.00436104	0.985451
ENSG00000083838	ZNF446	0.0492646	0.812413
ENSG00000083844	ZNF264	0.0505586	0.838811
ENSG00000083845	RPS5	0.00374089	0.988294
ENSG00000083857	FAT1	0.00452673	0.989122
ENSG00000083896	YTHDC1	-0.0916213	0.540368
ENSG00000083937	CHMP2B	0.0156206	0.958671
ENSG00000084070	SMAP2	-0.0159129	0.957733
ENSG00000084072	PPIE	-0.0456711	0.7787
ENSG00000084073	ZMPSTE24	-0.0172327	0.952091
ENSG00000084090	STARD7	-0.0032458	0.993083
ENSG00000084092	NOA1	0.00822773	0.983568
ENSG00000084093	REST	-0.0210855	0.942081
ENSG00000084110	HAL	0.0179651	0.865395
ENSG00000084112	SSH1	-0.0275369	0.908379
ENSG00000084207	GSTP1	-0.01955	0.878577
ENSG00000084234	APLP2	-0.0508215	0.777055
ENSG00000084444	FAM234B	-0.00710694	0.978393
ENSG00000084453	SLCO1A2	0.0149662	0.883704
ENSG00000084463	WBP11	-0.0632762	0.734981
ENSG00000084623	EIF3I	0.0017686	0.995641
ENSG00000084628	NKAIN1	0.0226879	0.808323
ENSG00000084636	COL16A1	-0.0111223	0.921893
ENSG00000084652	TXLNA	-0.0471866	0.847987
ENSG00000084674	APOB	0.0638495	0.59247
ENSG00000084676	NCOA1	0.00636402	0.984547
ENSG00000084693	AGBL5	-0.00988751	0.972647
ENSG00000084710	EFR3B	-0.0245266	0.837655
ENSG00000084731	KIF3C	-0.0258521	0.838835
ENSG00000084733	RAB10	-0.034252	0.896057
ENSG00000084734	GCKR	-0.018094	0.850325
ENSG00000084754	HADHA	0.0158784	0.942423
ENSG00000084764	MAPRE3	0.0236922	0.92876
ENSG00000084774	CAD	-0.0351733	0.85335
ENSG00000085063	CD59	0.0282127	0.872392
ENSG00000085117	CD82	-0.00269866	0.99025
ENSG00000085185	BCORL1	0.0326645	0.902512
ENSG00000085224	ATRX	-0.0489346	0.818379
ENSG00000085231	AK6	-0.0225511	0.917049
ENSG00000085265	FCN1	-0.0364804	0.727333
ENSG00000085274	MYNN	-0.0161048	0.960563
ENSG00000085276	MECOM	-0.0200956	0.881907
ENSG00000085365	SCAMP1	0.0285142	0.877818
ENSG00000085377	PREP	-0.00623372	0.985899
ENSG00000085382	HACE1	0.000583552	0.998498
ENSG00000085415	SEH1L	-0.0031451	0.993083
ENSG00000085433	WDR47	-0.136644	0.272177
ENSG00000085449	WDFY1	-0.0211741	0.922028
ENSG00000085465	OVGP1	-0.0288642	0.851573
ENSG00000085491	SLC25A24	-0.254796	0.0197557
ENSG00000085511	MAP3K4	0.0314785	0.908475
ENSG00000085514	PILRA	-0.0240331	0.92122
ENSG00000085552	IGSF9	-0.314048	0.253188
ENSG00000085563	ABCB1	-0.0209416	0.827812
ENSG00000085644	ZNF213	0.0650842	0.734981
ENSG00000085662	AKR1B1	0.105313	0.346173
ENSG00000085719	CPNE3	0.0333517	0.872392
ENSG00000085721	RRN3	0.00343777	0.993083
ENSG00000085733	CTTN	-0.06877	0.734699
ENSG00000085741	WNT11	0.000422661	0.997125
ENSG00000085760	MTIF2	-0.0156484	0.954021
ENSG00000085788	DDHD2	0.0131207	0.969087
ENSG00000085831	TTC39A	0.00547369	0.968876
ENSG00000085832	EPS15	-0.0424239	0.865395
ENSG00000085840	ORC1	-0.132456	0.268816
ENSG00000085871	MGST2	0.0231614	0.903791
ENSG00000085872	CHERP	-0.0704542	0.745515
ENSG00000085978	ATG16L1	0.0713379	0.476346
ENSG00000085982	USP40	0.0619911	0.734981
ENSG00000085998	POMGNT1	0.0566199	0.754649
ENSG00000085999	RAD54L	-0.0191878	0.872193
ENSG00000086015	MAST2	-0.0504306	0.761315
ENSG00000086061	DNAJA1	-0.0795185	0.612903
ENSG00000086062	B4GALT1	-0.00591414	0.979983
ENSG00000086065	CHMP5	-0.0895403	0.535806
ENSG00000086102	NFX1	-0.0780092	0.656129
ENSG00000086189	DIMT1	0.00532182	0.988275
ENSG00000086200	IPO11	0.0477839	0.72454
ENSG00000086205	FOLH1	0.0503393	0.601185
ENSG00000086232	EIF2AK1	-0.0246369	0.927889
ENSG00000086288	NME8	0.000883595	0.995641
ENSG00000086289	EPDR1	0.0186644	0.929881
ENSG00000086300	SNX10	-0.00471472	0.982851
ENSG00000086475	SEPHS1	0.0173045	0.948922
ENSG00000086504	MRPL28	0.0970958	0.51475
ENSG00000086544	ITPKC	0.00719157	0.979983
ENSG00000086570	FAT2	-0.0159607	0.873998
ENSG00000086589	RBM22	0.00760895	0.984646
ENSG00000086598	TMED2	-0.0396635	0.86295
ENSG00000086619	ERO1B	0.0337508	0.906374
ENSG00000086666	ZFAND6	-0.00327686	0.993083
ENSG00000086696	HSD17B2	0.00189854	0.990554
ENSG00000086712	TXLNG	0.0601115	0.747009
ENSG00000086717	PPEF1	-0.00631707	0.968876
ENSG00000086730	LAT2	-0.0541298	0.723549
ENSG00000086758	HUWE1	0.0353343	0.907955
ENSG00000086827	ZW10	-0.00272849	0.993131
ENSG00000086848	ALG9	0.032947	0.884856
ENSG00000086967	MYBPC2	-0.0405946	0.702254
ENSG00000086991	NOX4	0.0228554	0.805859
ENSG00000087008	ACOX3	0.034135	0.767119
ENSG00000087053	MTMR2	-0.0117845	0.969695
ENSG00000087074	PPP1R15A	-0.0438862	0.69237
ENSG00000087076	HSD17B14	0.0200028	0.901768
ENSG00000087077	TRIP6	-0.000312504	0.999888
ENSG00000087085	ACHE	-0.00305631	0.988294
ENSG00000087086	FTL	0.00579347	0.980206
ENSG00000087087	SRRT	-0.0610174	0.755901
ENSG00000087088	BAX	-0.0171605	0.947795
ENSG00000087095	NLK	0.00954011	0.974506
ENSG00000087111	PIGS	-0.0208187	0.936635
ENSG00000087116	ADAMTS2	-0.0195047	0.837153
ENSG00000087152	ATXN7L3	-0.0471691	0.827554
ENSG00000087157	PGS1	-0.00470167	0.989833
ENSG00000087191	PSMC5	-0.0785717	0.697095
ENSG00000087206	UIMC1	0.00233615	0.993702
ENSG00000087237	CETP	0.0238442	0.813559
ENSG00000087245	MMP2	-0.0512478	0.59247
ENSG00000087250	MT3	0.00676096	0.956675
ENSG00000087253	LPCAT2	-0.119666	0.299332
ENSG00000087258	GNAO1	0.00494539	0.976158
ENSG00000087263	OGFOD1	-0.118134	0.311097
ENSG00000087266	SH3BP2	0.0867599	0.461786
ENSG00000087269	NOP14	-0.024447	0.927558
ENSG00000087274	ADD1	0.00492131	0.989785
ENSG00000087299	L2HGDH	0.0352153	0.754649
ENSG00000087301	TXNDC16	0.0240082	0.85787
ENSG00000087302	RTRAF	-0.0254689	0.90787
ENSG00000087303	NID2	-0.0223081	0.81292
ENSG00000087338	GMCL1	-0.0193342	0.936635
ENSG00000087365	SF3B2	-0.0378632	0.897372
ENSG00000087448	KLHL42	-0.0479053	0.762857
ENSG00000087460	GNAS	0.00219474	0.993083
ENSG00000087470	DNM1L	0.00457893	0.990077
ENSG00000087494	PTHLH	0.0128179	0.903355
ENSG00000087495	PHACTR3	-0.0116917	0.915342
ENSG00000087502	ERGIC2	-0.0638341	0.750691
ENSG00000087510	TFAP2C	0.0074325	#N/A
ENSG00000087586	AURKA	-0.0148204	0.901768
ENSG00000087589	CASS4	0.0135341	0.955762
ENSG00000087842	PIR	0.039495	0.772549
ENSG00000087884	AAMDC	0.0311985	0.890785
ENSG00000087903	RFX2	0.0118328	0.958671
ENSG00000087995	METTL2A	-0.0748926	0.55086
ENSG00000088002	SULT2B1	0.0119405	0.923602
ENSG00000088035	ALG6	-0.0168074	0.947795
ENSG00000088038	CNOT3	-0.00473351	0.991691
ENSG00000088053	GP6	3.11088e-05	0.999888
ENSG00000088179	PTPN4	-0.0594127	0.787744
ENSG00000088205	DDX18	-0.045441	0.846981
ENSG00000088247	KHSRP	0.017009	0.958648
ENSG00000088256	GNA11	0.0111232	0.966848
ENSG00000088280	ASAP3	0.0269118	0.867231
ENSG00000088298	EDEM2	-0.022893	0.928851
ENSG00000088305	DNMT3B	0.0271609	0.844806
ENSG00000088320	REM1	-0.00521321	0.968876
ENSG00000088325	TPX2	-0.0222915	0.822928
ENSG00000088340	FER1L4	-0.00171582	0.993005
ENSG00000088356	PDRG1	-0.0615282	0.720374
ENSG00000088367	EPB41L1	0.0145843	0.955248
ENSG00000088386	SLC15A1	-0.000762902	0.995034
ENSG00000088387	DOCK9	-0.0131772	0.936635
ENSG00000088448	ANKRD10	-0.0439744	0.80783
ENSG00000088451	TGDS	-0.0325331	0.890785
ENSG00000088538	DOCK3	-0.198208	0.278492
ENSG00000088543	C3orf18	-0.053887	0.706951
ENSG00000088682	COQ9	0.00551632	0.985451
ENSG00000088726	TMEM40	-0.0183943	0.847747
ENSG00000088727	KIF9	0.000799066	0.996042
ENSG00000088756	ARHGAP28	-0.0115029	0.947795
ENSG00000088766	CRLS1	0.00558674	0.985679
ENSG00000088808	PPP1R13B	0.0233334	0.881373
ENSG00000088812	ATRN	-0.0539774	0.823857
ENSG00000088826	SMOX	-0.00660483	0.976241
ENSG00000088827	SIGLEC1	-0.00174581	0.993083
ENSG00000088832	FKBP1A	-0.0335908	0.901768
ENSG00000088833	NSFL1C	-0.0013643	0.996202
ENSG00000088836	SLC4A11	0.0365324	0.698854
ENSG00000088854	DNAAF9	-0.0164524	0.96104
ENSG00000088876	ZNF343	-0.0198946	0.94069
ENSG00000088881	EBF4	-0.0108378	0.940328
ENSG00000088882	CPXM1	-0.0175468	0.855915
ENSG00000088888	MAVS	0.0553155	0.775663
ENSG00000088899	LZTS3	-0.0230022	0.899413
ENSG00000088926	F11	0.17123	0.33349
ENSG00000088930	XRN2	-0.0336768	0.898569
ENSG00000088970	KIZ	0.0559485	#N/A
ENSG00000088986	DYNLL1	-0.0691599	0.733571
ENSG00000088992	TESC	-0.000699498	0.995641
ENSG00000089006	SNX5	-0.0310643	0.873897
ENSG00000089009	RPL6	-0.0154301	0.955117
ENSG00000089012	SIRPG	-0.0120803	0.921383
ENSG00000089022	MAPKAPK5	-0.0656121	0.702209
ENSG00000089041	P2RX7	-0.0419101	0.734981
ENSG00000089048	ESF1	-0.0644632	0.648264
ENSG00000089050	RBBP9	0.077745	0.581516
ENSG00000089053	ANAPC5	0.0300703	0.923602
ENSG00000089057	SLC23A2	0.0226392	0.945459
ENSG00000089060	SLC8B1	-0.0297828	0.914115
ENSG00000089063	TMEM230	-0.0265412	0.930243
ENSG00000089091	DZANK1	-0.0185681	0.914115
ENSG00000089094	KDM2B	-0.0672625	0.639908
ENSG00000089101	CFAP61	-0.0293942	0.769735
ENSG00000089123	TASP1	-0.0421898	0.827369
ENSG00000089127	OAS1	0.00699124	0.977788
ENSG00000089154	GCN1	-0.131919	0.248756
ENSG00000089157	RPLP0	-0.00433041	0.985378
ENSG00000089159	PXN	0.0318045	0.863175
ENSG00000089163	SIRT4	0.0310803	0.813128
ENSG00000089169	RPH3A	0.0430592	#N/A
ENSG00000089177	KIF16B	0.025924	0.921826
ENSG00000089195	TRMT6	-0.0876536	0.400951
ENSG00000089199	CHGB	-0.0310777	0.747009
ENSG00000089220	PEBP1	0.0314986	0.798229
ENSG00000089225	TBX5	0.674476	0.143405
ENSG00000089234	BRAP	-0.0504776	0.792666
ENSG00000089248	ERP29	-0.0576557	0.717356
ENSG00000089250	NOS1	0.00212219	0.989111
ENSG00000089280	FUS	-0.0291393	0.918119
ENSG00000089289	IGBP1	0.0435157	0.772549
ENSG00000089327	FXYD5	-0.0376931	0.848003
ENSG00000089335	ZNF302	0.0191092	0.955117
ENSG00000089351	GRAMD1A	-0.00830909	0.976235
ENSG00000089356	FXYD3	0.0304822	0.754368
ENSG00000089472	HEPH	-0.0162996	0.878818
ENSG00000089486	CDIP1	0.0687309	0.651568
ENSG00000089505	CMTM1	-0.016786	0.92876
ENSG00000089558	KCNH4	0.00784753	0.968876
ENSG00000089597	GANAB	0.0363806	0.873998
ENSG00000089639	GMIP	-0.0401543	0.813128
ENSG00000089682	RBM41	-0.0161194	0.961102
ENSG00000089685	BIRC5	-0.039949	0.690024
ENSG00000089692	LAG3	-0.0425584	0.695746
ENSG00000089693	MLF2	-0.00116102	0.996202
ENSG00000089723	OTUB2	-0.0189168	0.926406
ENSG00000089737	DDX24	-0.00237329	0.993852
ENSG00000089775	ZBTB25	0.0355211	0.891741
ENSG00000089818	NECAP1	-0.0202995	0.946341
ENSG00000089820	ARHGAP4	-0.00021081	0.999888
ENSG00000089847	ANKRD24	-0.0227618	0.826818
ENSG00000089876	DHX32	0.0127298	0.968876
ENSG00000089902	RCOR1	0.0404676	0.827554
ENSG00000089916	GPATCH2L	-0.0519802	0.787149
ENSG00000090006	LTBP4	-0.0380015	0.70428
ENSG00000090013	BLVRB	0.00931111	0.965726
ENSG00000090020	SLC9A1	-0.0183585	0.932922
ENSG00000090054	SPTLC1	-0.0492594	0.815148
ENSG00000090060	PAPOLA	-0.00481782	0.989783
ENSG00000090061	CCNK	0.0110979	0.968876
ENSG00000090097	PCBP4	-0.00278219	0.991691
ENSG00000090104	RGS1	-0.0742021	0.487335
ENSG00000090238	YPEL3	0.0454032	0.771906
ENSG00000090263	MRPS33	-0.00346985	0.989122
ENSG00000090266	NDUFB2	-0.0152795	0.955028
ENSG00000090273	NUDC	-0.0405581	0.868731
ENSG00000090316	MAEA	0.0508629	0.82593
ENSG00000090339	ICAM1	-0.0407562	0.754179
ENSG00000090372	STRN4	-0.0610541	0.768145
ENSG00000090376	IRAK3	0.00082436	0.995641
ENSG00000090382	LYZ	-0.0124019	0.939178
ENSG00000090432	MUL1	0.0445044	0.82593
ENSG00000090447	TFAP4	0.0136454	0.950491
ENSG00000090470	PDCD7	-0.0400739	0.838811
ENSG00000090487	SPG21	0.0219502	0.944527
ENSG00000090520	DNAJB11	-0.059912	0.76424
ENSG00000090530	P3H2	0.0288872	0.835948
ENSG00000090534	THPO	0.00239084	0.986554
ENSG00000090539	CHRD	0.0194084	0.897372
ENSG00000090554	FLT3LG	-0.00943763	0.974506
ENSG00000090565	RAB11FIP3	0.101168	0.339732
ENSG00000090581	GNPTG	0.025786	0.931349
ENSG00000090612	ZNF268	7.36519e-05	0.999888
ENSG00000090615	GOLGA3	-0.0696464	0.651568
ENSG00000090621	PABPC4	-0.0646099	0.723958
ENSG00000090659	CD209	-0.00604487	0.965912
ENSG00000090661	CERS4	0.0383402	0.837374
ENSG00000090674	MCOLN1	0.0177087	0.952721
ENSG00000090686	USP48	-0.0632883	0.767119
ENSG00000090776	EFNB1	-0.0129477	0.965912
ENSG00000090857	PDPR	-0.0498409	0.77999
ENSG00000090861	AARS1	-0.0477393	0.737216
ENSG00000090863	GLG1	0.00555514	0.989122
ENSG00000090889	KIF4A	-0.0328451	0.745515
ENSG00000090905	TNRC6A	-0.00475178	0.990554
ENSG00000090924	PLEKHG2	-0.0207814	0.882806
ENSG00000090971	NAT14	-0.00698912	0.968876
ENSG00000090975	PITPNM2	0.0182829	0.945459
ENSG00000090989	EXOC1	0.00473156	0.991691
ENSG00000091009	RBM27	-0.0306006	0.91604
ENSG00000091039	OSBPL8	-0.0400877	0.824122
ENSG00000091073	DTX2	-0.0495639	0.781851
ENSG00000091106	NLRC4	-0.032546	0.814289
ENSG00000091127	PUS7	-0.0512979	0.661473
ENSG00000091128	LAMB4	-0.0864131	0.405488
ENSG00000091129	NRCAM	0.0101108	0.927023
ENSG00000091136	LAMB1	-0.152687	0.255851
ENSG00000091137	SLC26A4	0.00986734	0.958648
ENSG00000091140	DLD	-0.0119573	0.968876
ENSG00000091157	WDR7	0.00306141	0.993083
ENSG00000091164	TXNL1	0.0165118	0.965479
ENSG00000091181	IL5RA	-0.0101101	#N/A
ENSG00000091262	ABCC6	0.0442716	0.638317
ENSG00000091317	CMTM6	-0.0560098	0.78302
ENSG00000091409	ITGA6	0.0183739	0.926068
ENSG00000091428	RAPGEF4	0.0535275	0.570548
ENSG00000091436	MAP3K20	-0.00336982	0.990554
ENSG00000091482	SMPX	0.00577526	#N/A
ENSG00000091483	FH	0.00426548	0.989829
ENSG00000091490	SEL1L3	0.0322111	0.846512
ENSG00000091513	TF	2.58489	0.0277164
ENSG00000091527	CDV3	-0.0654133	0.747777
ENSG00000091536	MYO15A	-0.0414306	0.681809
ENSG00000091542	ALKBH5	0.0540079	0.762624
ENSG00000091583	APOH	0.00476147	#N/A
ENSG00000091592	NLRP1	-0.0165432	0.916669
ENSG00000091622	PITPNM3	-0.0479127	0.734981
ENSG00000091640	SPAG7	-0.0545069	0.767119
ENSG00000091651	ORC6	0.0655209	0.763781
ENSG00000091656	ZFHX4	-0.00853827	0.942081
ENSG00000091732	ZC3HC1	-0.00133984	0.995034
ENSG00000091831	ESR1	-0.015556	0.920186
ENSG00000091844	RGS17	-0.0455692	0.638317
ENSG00000091879	ANGPT2	-0.0136249	0.917306
ENSG00000091947	TMEM101	-0.0216503	0.935732
ENSG00000091972	CD200	-0.00664937	0.974322
ENSG00000091986	CCDC80	-0.013694	0.894913
ENSG00000092010	PSME1	-0.0100252	0.97474
ENSG00000092020	PPP2R3C	-0.0122027	0.9575
ENSG00000092036	HAUS4	0.00870109	0.975079
ENSG00000092051	JPH4	0.0313357	0.740875
ENSG00000092068	SLC7A8	0.386624	0.108399
ENSG00000092094	OSGEP	0.000201867	0.999888
ENSG00000092096	SLC22A17	0.0185617	0.92122
ENSG00000092098	RNF31	-0.0189277	0.941685
ENSG00000092108	SCFD1	0.00765017	0.984047
ENSG00000092140	G2E3	-0.024308	0.921986
ENSG00000092148	HECTD1	0.0230836	0.941508
ENSG00000092199	HNRNPC	-0.00970604	0.980206
ENSG00000092200	RPGRIP1	-0.00863675	0.956675
ENSG00000092201	SUPT16H	-0.0293777	0.922553
ENSG00000092203	TOX4	0.0947211	0.490229
ENSG00000092208	GEMIN2	-0.0394717	0.784401
ENSG00000092295	TGM1	-0.00963555	0.937277
ENSG00000092330	TINF2	0.00353311	0.992154
ENSG00000092421	SEMA6A	0.00422127	0.980942
ENSG00000092439	TRPM7	-0.0245079	0.939581
ENSG00000092445	TYRO3	-0.296627	0.098548
ENSG00000092470	WDR76	-0.246342	0.0951372
ENSG00000092529	CAPN3	0.0613352	0.563852
ENSG00000092531	SNAP23	-0.0795426	0.646199
ENSG00000092607	TBX15	-0.0180628	0.884446
ENSG00000092621	PHGDH	0.0039807	0.984327
ENSG00000092758	COL9A3	-0.0331217	0.734981
ENSG00000092820	EZR	0.0189996	0.889633
ENSG00000092841	MYL6	-0.0802379	0.6213
ENSG00000092847	AGO1	0.0496719	0.841112
ENSG00000092850	TEKT2	0.00168256	0.991542
ENSG00000092853	CLSPN	-0.0340482	0.783313
ENSG00000092871	RFFL	0.0321006	0.786319
ENSG00000092929	UNC13D	-0.0614369	0.51761
ENSG00000092931	MFSD11	-0.0508189	0.810061
ENSG00000092964	DPYSL2	0.0931695	0.371138
ENSG00000092969	TGFB2	-0.0578858	0.537726
ENSG00000092978	GPATCH2	-0.0499005	0.784401
ENSG00000093000	NUP50	-0.019171	0.958615
ENSG00000093009	CDC45	-0.0084727	0.955117
ENSG00000093010	COMT	-0.00739777	0.984568
ENSG00000093072	ADA2	-0.00620933	0.98386
ENSG00000093100	ENSG00000093100	0.0434653	0.697849
ENSG00000093134	VNN3P	0.00210456	0.989122
ENSG00000093144	ECHDC1	-0.0107743	0.974506
ENSG00000093167	LRRFIP2	-0.046841	0.81419
ENSG00000093183	SEC22C	-0.0511408	0.785103
ENSG00000093217	XYLB	0.0189999	0.913271
ENSG00000094631	HDAC6	0.0817452	0.532436
ENSG00000094661	OR1I1	-0.0125292	0.948922
ENSG00000094755	GABRP	-0.021938	0.872392
ENSG00000094804	CDC6	-0.027428	0.815279
ENSG00000094841	UPRT	0.00124368	0.996149
ENSG00000094880	CDC23	0.0962088	0.485987
ENSG00000094914	AAAS	-0.0196455	0.954021
ENSG00000094916	CBX5	-0.0479315	0.755901
ENSG00000094963	FMO2	0.04453	0.644022
ENSG00000094975	SUCO	-0.0259115	0.928128
ENSG00000095002	MSH2	0.0234575	0.90227
ENSG00000095015	MAP3K1	-0.0162345	0.955762
ENSG00000095059	DHPS	0.0333852	0.885907
ENSG00000095066	HOOK2	0.0461765	0.767119
ENSG00000095139	ARCN1	0.00806437	0.979983
ENSG00000095203	EPB41L4B	-0.0337512	0.72805
ENSG00000095209	TMEM38B	0.0299295	0.777055
ENSG00000095261	PSMD5	0.0267201	0.909479
ENSG00000095303	PTGS1	0.00510414	0.976031
ENSG00000095319	NUP188	-0.0502735	0.763781
ENSG00000095321	CRAT	0.0517037	0.666201
ENSG00000095370	SH2D3C	0.00475383	0.977788
ENSG00000095380	NANS	-0.0200476	0.944969
ENSG00000095383	TBC1D2	-0.0173464	0.922787
ENSG00000095397	WHRN	0.00770192	0.975503
ENSG00000095485	CWF19L1	-0.0594067	0.761914
ENSG00000095539	SEMA4G	0.0141464	0.924228
ENSG00000095564	BTAF1	-0.038442	0.865218
ENSG00000095574	IKZF5	-0.0103711	0.971738
ENSG00000095585	BLNK	0.0380802	0.792792
ENSG00000095587	TLL2	0.0240712	0.815856
ENSG00000095596	CYP26A1	0.0136577	#N/A
ENSG00000095627	TDRD1	0.0234745	0.872193
ENSG00000095637	SORBS1	-0.00843288	0.958671
ENSG00000095713	CRTAC1	0.0393614	0.72335
ENSG00000095739	BAMBI	-0.0231855	0.823503
ENSG00000095752	IL11	-0.0916287	0.466864
ENSG00000095777	MYO3A	-0.00683299	0.962352
ENSG00000095787	WAC	-0.00768022	0.985451
ENSG00000095794	CREM	-0.0459832	0.788516
ENSG00000095906	NUBP2	0.0252196	0.929646
ENSG00000095917	TPSD1	0.0220614	#N/A
ENSG00000095932	SMIM24	0.021331	0.816918
ENSG00000095951	HIVEP1	-0.0335799	0.85335
ENSG00000095970	TREM2	-0.00885808	0.955762
ENSG00000096060	FKBP5	0.0517536	0.607571
ENSG00000096063	SRPK1	0.00209787	0.9946
ENSG00000096070	BRPF3	0.135163	0.261345
ENSG00000096080	MRPS18A	0.0586176	0.703855
ENSG00000096092	TMEM14A	0.0493884	0.754368
ENSG00000096093	EFHC1	-0.0342149	0.901768
ENSG00000096384	HSP90AB1	0.0124291	0.965726
ENSG00000096401	CDC5L	0.0119771	0.97474
ENSG00000096433	ITPR3	-0.0186525	0.89955
ENSG00000096654	ZNF184	-0.00750877	0.984568
ENSG00000096696	DSP	0.0102327	0.936635
ENSG00000096717	SIRT1	-0.0257543	0.926406
ENSG00000096746	HNRNPH3	-0.0216184	0.949764
ENSG00000096872	IFT74	-0.014438	0.965726
ENSG00000096968	JAK2	-0.0427872	0.737216
ENSG00000096996	IL12RB1	-0.0366758	0.812413
ENSG00000097007	ABL1	0.0174735	0.939178
ENSG00000097021	ACOT7	0.0634823	0.66256
ENSG00000097033	SH3GLB1	-0.00813124	0.979597
ENSG00000097046	CDC7	-0.0158835	0.918957
ENSG00000097096	SYDE2	0.029654	0.793932
ENSG00000099139	PCSK5	-0.00139938	0.993131
ENSG00000099194	SCD	0.0448258	0.642515
ENSG00000099203	TMED1	0.0418215	0.76914
ENSG00000099204	ABLIM1	-0.000799197	0.99774
ENSG00000099219	ERMP1	-0.0386257	0.817135
ENSG00000099246	RAB18	-0.0635978	0.761782
ENSG00000099250	NRP1	0.0104807	0.968876
ENSG00000099256	PRTFDC1	-0.0298664	0.803133
ENSG00000099260	PALMD	0.010888	0.936145
ENSG00000099282	TSPAN15	-0.00543646	0.979911
ENSG00000099284	MACROH2A2	-0.0174216	0.921866
ENSG00000099290	WASHC2A	-0.0347012	0.889633
ENSG00000099308	MAST3	0.0504879	0.734981
ENSG00000099326	MZF1	0.0462965	0.837208
ENSG00000099330	OCEL1	0.0463856	0.74082
ENSG00000099331	MYO9B	-0.0391004	0.829613
ENSG00000099337	KCNK6	-0.0406171	0.772549
ENSG00000099338	CATSPERG	-0.00410106	0.991691
ENSG00000099341	PSMD8	0.0216219	0.940328
ENSG00000099364	FBXL19	-0.0327075	0.872392
ENSG00000099365	STX1B	-0.0229526	0.876433
ENSG00000099377	HSD3B7	0.0184196	0.879606
ENSG00000099381	SETD1A	-0.0531654	0.788516
ENSG00000099385	BCL7C	-0.0184156	0.940387
ENSG00000099617	EFNA2	-0.00373528	#N/A
ENSG00000099622	CIRBP	0.0928311	0.474906
ENSG00000099624	ATP5F1D	0.00540285	0.982828
ENSG00000099625	CBARP	-0.0782212	0.476745
[truncated: 26,905 more rows]

[truncated: 8 more sheets: Fig 3d-e, Fig 3f, Fig 3g, Fig 4b, Fig 4c, Fig 4d, Fig 4e, Fig 4f]
