# Supplementary material for: Angiogenic and immune predictors of neoadjuvant axitinib response in renal cell carcinoma with venous tumour thrombus
Source: Nat Commun. 2025 Apr 28;16:3870. doi: 10.1038/s41467-025-58436-8 (PMC12037771; doi:10.1038/s41467-025-58436-8)
Supplement: Supplementary file 5 — Source Data 2 [file 41467_2025_58436_MOESM5_ESM.xlsx]

## Sheet: Fig S1a-b
trial_id	week_3_vtt_length_change	week_9_vtt_length_change	length_defined_response	mayo_defined_response
Pt01	-6.45161	-22.5806	Non-responder	Non-responder
Pt02	-17.0732	0	Non-responder	Non-responder
Pt03	-16.5049	-17.4757	Non-responder	Responder
Pt04	2	16	Non-responder	Non-responder
Pt05	6.35838	19.6532	Non-responder	Non-responder
Pt06	40.9091	40.9091	Non-responder (no Week 9 scan)	No week 9 scan
Pt07	-3.33333	-5.33333	Non-responder	Non-responder
Pt08	11.5385	11.5385	Non-responder (no Week 9 scan)	No week 9 scan
Pt09	-5.10204	-20.4082	Non-responder	Responder
Pt10	-16	-13.3333	Non-responder	Non-responder
Pt11	-5.68182	-2.27273	Non-responder	Non-responder
Pt12	-8.82353	-7.35294	Non-responder	Non-responder
Pt13	-35.7724	-39.0244	Responder	Responder
Pt14	-35.3535	-47.4747	Responder	Responder
Pt15	-40.5797	-49.2754	Responder	Non-responder
Pt16	-28.0374	-31.7757	Responder	Non-responder
Pt17	-23.4375	-46.0938	Responder	Responder
Pt18	-35.8491	-50.9434	Responder	Responder
Pt19	-25.9259	-37.037	Responder	Responder
Pt20	-14.3478	-14.3478	Non-responder (no Week 9 scan)	No week 9 scan

## Sheet: Fig S1c-e
trial_id	measurement	value	responder
Pt01	Total axitinib exposure	712	Non-responder
Pt01	Treatment duration	46	Non-responder
Pt01	Dose density	15.4783	Non-responder
Pt02	Total axitinib exposure	576	Non-responder
Pt02	Treatment duration	52	Non-responder
Pt02	Dose density	11.0769	Non-responder
Pt03	Total axitinib exposure	560	Non-responder
Pt03	Treatment duration	56	Non-responder
Pt03	Dose density	10	Non-responder
Pt04	Total axitinib exposure	652	Non-responder
Pt04	Treatment duration	54	Non-responder
Pt04	Dose density	12.0741	Non-responder
Pt05	Total axitinib exposure	648	Non-responder
Pt05	Treatment duration	50	Non-responder
Pt05	Dose density	12.96	Non-responder
Pt06	Total axitinib exposure	160	Non-responder
Pt06	Treatment duration	16	Non-responder
Pt06	Dose density	10	Non-responder
Pt07	Total axitinib exposure	414	Non-responder
Pt07	Treatment duration	33	Non-responder
Pt07	Dose density	12.5455	Non-responder
Pt08	Total axitinib exposure	190	Non-responder
Pt08	Treatment duration	19	Non-responder
Pt08	Dose density	10	Non-responder
Pt09	Total axitinib exposure	832	Non-responder
Pt09	Treatment duration	52	Non-responder
Pt09	Dose density	16	Non-responder
Pt10	Total axitinib exposure	530	Non-responder
Pt10	Treatment duration	53	Non-responder
Pt10	Dose density	10	Non-responder
Pt11	Total axitinib exposure	390	Non-responder
Pt11	Treatment duration	31	Non-responder
Pt11	Dose density	12.5806	Non-responder
Pt12	Total axitinib exposure	150	Non-responder
Pt12	Treatment duration	15	Non-responder
Pt12	Dose density	10	Non-responder
Pt13	Total axitinib exposure	686	Responder
Pt13	Treatment duration	56	Responder
Pt13	Dose density	12.25	Responder
Pt14	Total axitinib exposure	280	Responder
Pt14	Treatment duration	49	Responder
Pt14	Dose density	5.71429	Responder
Pt15	Total axitinib exposure	294	Responder
Pt15	Treatment duration	47	Responder
Pt15	Dose density	6.25532	Responder
Pt16	Total axitinib exposure	662	Responder
Pt16	Treatment duration	55	Responder
Pt16	Dose density	12.0364	Responder
Pt17	Total axitinib exposure	642	Responder
Pt17	Treatment duration	53	Responder
Pt17	Dose density	12.1132	Responder
Pt18	Total axitinib exposure	658	Responder
Pt18	Treatment duration	55	Responder
Pt18	Dose density	11.9636	Responder
Pt19	Total axitinib exposure	344	Responder
Pt19	Treatment duration	53	Responder
Pt19	Dose density	6.49057	Responder
Pt20	Total axitinib exposure	550	Non-responder
Pt20	Treatment duration	55	Non-responder
Pt20	Dose density	10	Non-responder

## Sheet: Fig S1f
trial_id	measurement	value	week_9_vtt_length_change
Pt01	Metastasis status	M0	-22.5806
Pt02	Metastasis status	M1	0
Pt03	Metastasis status	M0	-17.4757
Pt04	Metastasis status	M0	16
Pt05	Metastasis status	M1	19.6532
Pt06	Metastasis status	M1	40.9091
Pt07	Metastasis status	M0	-5.33333
Pt08	Metastasis status	M0	11.5385
Pt09	Metastasis status	M1	-20.4082
Pt10	Metastasis status	M1	-13.3333
Pt11	Metastasis status	M0	-2.27273
Pt12	Metastasis status	M0	-7.35294
Pt13	Metastasis status	M1	-39.0244
Pt14	Metastasis status	M0	-47.4747
Pt15	Metastasis status	M0	-49.2754
Pt16	Metastasis status	M1	-31.7757
Pt17	Metastasis status	M1	-46.0938
Pt18	Metastasis status	M1	-50.9434
Pt19	Metastasis status	M0	-37.037
Pt20	Metastasis status	M1	-14.3478
Pt01	Node status	N1	-22.5806
Pt02	Node status	N0	0
Pt03	Node status	NX	-17.4757
Pt04	Node status	N0	16
Pt05	Node status	N0	19.6532
Pt06	Node status	N1	40.9091
Pt07	Node status	N0	-5.33333
Pt08	Node status	N1	11.5385
Pt09	Node status	N1	-20.4082
Pt10	Node status	N0	-13.3333
Pt11	Node status	N0	-2.27273
Pt12	Node status	N0	-7.35294
Pt13	Node status	N0	-39.0244
Pt14	Node status	N0	-47.4747
Pt15	Node status	N0	-49.2754
Pt16	Node status	N1	-31.7757
Pt17	Node status	N0	-46.0938
Pt18	Node status	N0	-50.9434
Pt19	Node status	N1	-37.037
Pt20	Node status	N0	-14.3478
Pt01	Sex	Female	-22.5806
Pt02	Sex	Male	0
Pt03	Sex	Male	-17.4757
Pt04	Sex	Female	16
Pt05	Sex	Male	19.6532
Pt06	Sex	Male	40.9091
Pt07	Sex	Male	-5.33333
Pt08	Sex	Male	11.5385
Pt09	Sex	Male	-20.4082
Pt10	Sex	Male	-13.3333
Pt11	Sex	Male	-2.27273
Pt12	Sex	Male	-7.35294
Pt13	Sex	Male	-39.0244
Pt14	Sex	Female	-47.4747
Pt15	Sex	Male	-49.2754
Pt16	Sex	Male	-31.7757
Pt17	Sex	Female	-46.0938
Pt18	Sex	Male	-50.9434
Pt19	Sex	Female	-37.037
Pt20	Sex	Male	-14.3478

## Sheet: Fig S1g-i
	% Tumour CD8+ cells	% Thrombus CD8+ cells	% Tumour Ki67+ cells	% Thrombus Ki67+ cells	Tumour CD31+ area	Thrombus CD31+ area
1	6.4294	1.67892	4.17736	3.07377	12.9196	6.66457
2	20.9153	14.7952	8.8728	12.9749	14.6095	22.5476
3	8.53791	9.20574	0.080327	0.611161	4.86156	3.79672
4	2.96745	3.87274	0.029348	0.051373	8.05321	7.9886
5	7.45219	13.9385	2.67418	1.41512	6.63877	5.91818
6	17.8832	31.5703	0.279391	1.12199	9.08121	10.5264
7	3.44419	1.815	2.03888	0.759975	6.54599	1.58898
8	2.23456	11.08	1.09709	4.42839	10.2344	8.77845
9	14.4501	15.1998	0.576176	0.510533	10.4903	2.73158
10	10.7236	8.67135	0.520733	1.34729	4.14536	4.60546

## Sheet: Fig S3a-c
trial_id	measurement	timepoint	value	responder
Pt01	CD31+	Tumour biopsy	47.4113	Non-responder
Pt01	CD31+	Post-op tumour	37.5521	Non-responder
Pt01	CD31+	Post-op VTT	45.3776	Non-responder
Pt02	CD31+	Tumour biopsy	107.392	Non-responder
Pt02	CD31+	Post-op tumour	90.2979	Non-responder
Pt02	CD31+	Post-op VTT	40.2057	Non-responder
Pt03	CD31+	Tumour biopsy	0	Non-responder
Pt03	CD31+	Post-op tumour	11.2314	Non-responder
Pt03	CD31+	Post-op VTT	28.9586	Non-responder
Pt04	CD31+	Tumour biopsy	97.5017	Non-responder
Pt04	CD31+	Post-op tumour	133.791	Non-responder
Pt04	CD31+	Post-op VTT	92.9607	Non-responder
Pt05	CD31+	Tumour biopsy	37.8005	Non-responder
Pt06	CD31+	Tumour biopsy	16.9492	Non-responder
Pt06	CD31+	Post-op VTT	83.8639	Non-responder
Pt08	CD31+	Tumour biopsy	37.4454	Non-responder
Pt08	CD31+	Post-op tumour	118.448	Non-responder
Pt08	CD31+	Post-op VTT	70.9615	Non-responder
Pt09	CD31+	Post-op tumour	53.7245	Non-responder
Pt09	CD31+	Post-op VTT	18.048	Non-responder
Pt10	CD31+	Post-op tumour	65.7519	Non-responder
Pt11	CD31+	Post-op tumour	51.6272	Non-responder
Pt11	CD31+	Post-op VTT	24.8434	Non-responder
Pt12	CD31+	Tumour biopsy	109.268	Non-responder
Pt12	CD31+	Post-op tumour	72.3118	Non-responder
Pt13	CD31+	Tumour biopsy	234.022	Responder
Pt13	CD31+	Post-op tumour	208.306	Responder
Pt14	CD31+	Tumour biopsy	73.2421	Responder
Pt14	CD31+	Post-op tumour	77.4849	Responder
Pt14	CD31+	Post-op VTT	47.4573	Responder
Pt15	CD31+	Post-op tumour	22.2476	Responder
Pt15	CD31+	Post-op VTT	16.8106	Responder
Pt16	CD31+	Tumour biopsy	92.1618	Responder
Pt16	CD31+	Post-op tumour	98.7028	Responder
Pt16	CD31+	Post-op VTT	98.1403	Responder
Pt17	CD31+	Post-op tumour	50.3191	Responder
Pt17	CD31+	Post-op VTT	22.3928	Responder
Pt19	CD31+	Tumour biopsy	226.77	Responder
Pt19	CD31+	Post-op tumour	185.519	Responder
Pt19	CD31+	Post-op VTT	87.55	Responder
Pt01	CD34+	Tumour biopsy	63.8473	Non-responder
Pt01	CD34+	Post-op tumour	3.92027	Non-responder
Pt01	CD34+	Post-op VTT	39.5436	Non-responder
Pt02	CD34+	Tumour biopsy	72.5619	Non-responder
Pt02	CD34+	Post-op tumour	81.7404	Non-responder
Pt02	CD34+	Post-op VTT	39.7472	Non-responder
Pt03	CD34+	Tumour biopsy	0.575473	Non-responder
Pt03	CD34+	Post-op tumour	37.438	Non-responder
Pt03	CD34+	Post-op VTT	35.6533	Non-responder
Pt04	CD34+	Tumour biopsy	117.199	Non-responder
Pt04	CD34+	Post-op tumour	82.2701	Non-responder
Pt04	CD34+	Post-op VTT	56.7186	Non-responder
Pt05	CD34+	Tumour biopsy	61.5317	Non-responder
Pt06	CD34+	Tumour biopsy	46.8119	Non-responder
Pt06	CD34+	Post-op VTT	56.3436	Non-responder
Pt08	CD34+	Tumour biopsy	26.0827	Non-responder
Pt08	CD34+	Post-op tumour	40.115	Non-responder
Pt08	CD34+	Post-op VTT	42.7629	Non-responder
Pt09	CD34+	Post-op tumour	6.384	Non-responder
Pt09	CD34+	Post-op VTT	8.87643	Non-responder
Pt10	CD34+	Post-op tumour	29.4947	Non-responder
Pt11	CD34+	Post-op tumour	64.6974	Non-responder
Pt11	CD34+	Post-op VTT	85.9194	Non-responder
Pt12	CD34+	Tumour biopsy	132.969	Non-responder
Pt12	CD34+	Post-op tumour	38.7159	Non-responder
Pt13	CD34+	Tumour biopsy	242.005	Responder
Pt13	CD34+	Post-op tumour	60.8405	Responder
Pt14	CD34+	Tumour biopsy	68.8616	Responder
Pt14	CD34+	Post-op tumour	66.8541	Responder
Pt14	CD34+	Post-op VTT	38.1254	Responder
Pt15	CD34+	Post-op tumour	15.6335	Responder
Pt15	CD34+	Post-op VTT	11.6981	Responder
Pt16	CD34+	Tumour biopsy	109.131	Responder
Pt16	CD34+	Post-op tumour	66.4219	Responder
Pt16	CD34+	Post-op VTT	98.2125	Responder
Pt17	CD34+	Post-op tumour	39.3152	Responder
Pt17	CD34+	Post-op VTT	6.35471	Responder
Pt18	CD34+	Tumour biopsy	159.437	Responder
Pt19	CD34+	Tumour biopsy	199.17	Responder
Pt19	CD34+	Post-op tumour	136.17	Responder
Pt19	CD34+	Post-op VTT	47.5698	Responder
Pt01	SMA+	Tumour biopsy	27.8602	Non-responder
Pt01	SMA+	Post-op tumour	4.64371	Non-responder
Pt01	SMA+	Post-op VTT	17.8481	Non-responder
Pt02	SMA+	Tumour biopsy	10.0002	Non-responder
Pt02	SMA+	Post-op tumour	8.94847	Non-responder
Pt02	SMA+	Post-op VTT	5.70661	Non-responder
Pt03	SMA+	Tumour biopsy	0.125994	Non-responder
Pt03	SMA+	Post-op tumour	7.56506	Non-responder
Pt03	SMA+	Post-op VTT	6.26885	Non-responder
Pt04	SMA+	Tumour biopsy	36.0323	Non-responder
Pt04	SMA+	Post-op tumour	6.45561	Non-responder
Pt04	SMA+	Post-op VTT	2.73149	Non-responder
Pt05	SMA+	Tumour biopsy	9.7987	Non-responder
Pt06	SMA+	Tumour biopsy	4.2541	Non-responder
Pt06	SMA+	Post-op tumour	5.51989	Non-responder
Pt06	SMA+	Post-op VTT	11.1392	Non-responder
Pt08	SMA+	Tumour biopsy	6.65605	Non-responder
Pt08	SMA+	Post-op tumour	1.26949	Non-responder
Pt08	SMA+	Post-op VTT	2.11397	Non-responder
Pt09	SMA+	Post-op tumour	1.06868	Non-responder
Pt09	SMA+	Post-op VTT	1.89319	Non-responder
Pt10	SMA+	Post-op tumour	4.89886	Non-responder
Pt11	SMA+	Post-op tumour	4.24798	Non-responder
Pt11	SMA+	Post-op VTT	32.4316	Non-responder
Pt12	SMA+	Tumour biopsy	58.2597	Non-responder
Pt12	SMA+	Post-op tumour	10.6983	Non-responder
Pt13	SMA+	Tumour biopsy	17.6561	Responder
Pt13	SMA+	Post-op tumour	4.23296	Responder
Pt14	SMA+	Tumour biopsy	5.04837	Responder
Pt14	SMA+	Post-op tumour	8.41146	Responder
Pt14	SMA+	Post-op VTT	7.77635	Responder
Pt15	SMA+	Tumour biopsy	3.5409	Responder
Pt15	SMA+	Post-op tumour	2.24736	Responder
Pt15	SMA+	Post-op VTT	9.28796	Responder
Pt16	SMA+	Tumour biopsy	13.6525	Responder
Pt16	SMA+	Post-op tumour	2.53503	Responder
Pt16	SMA+	Post-op VTT	11.4136	Responder
Pt17	SMA+	Post-op tumour	11.0558	Responder
Pt17	SMA+	Post-op VTT	4.03355	Responder
Pt18	SMA+	Tumour biopsy	3.12749	Responder
Pt19	SMA+	Tumour biopsy	11.3532	Responder
Pt19	SMA+	Post-op tumour	12.8273	Responder
Pt19	SMA+	Post-op VTT	9.2704	Responder

## Sheet: Fig S4
trial_id	measurement	timepoint	value	fold_change	responder
Pt01	FGF	1	0.4	1	Non-responder
Pt01	FGF	3	0.457377	1.14344	Non-responder
Pt01	FGF	5	1.59952	3.99881	Non-responder
Pt01	FGF	7	0.535641	1.3391	Non-responder
Pt01	FGF	9	150.447	376.117	Non-responder
Pt02	FGF	1	1.01073	1	Non-responder
Pt02	FGF	3	7.70816	7.62635	Non-responder
Pt02	FGF	5	1.51517	1.49909	Non-responder
Pt02	FGF	7	0.762459	0.754367	Non-responder
Pt02	FGF	9	1.62172	1.60451	Non-responder
Pt02	FGF	post-op	0.604008	0.597597	Non-responder
Pt03	FGF	1	1.22124	1	Non-responder
Pt03	FGF	3	1.70126	1.39306	Non-responder
Pt03	FGF	5	5.86009	4.79849	Non-responder
Pt03	FGF	7	2.06798	1.69335	Non-responder
Pt03	FGF	9	1.63943	1.34244	Non-responder
Pt03	FGF	post-op	1.31039	1.073	Non-responder
Pt05	FGF	1	1.05007	1	Non-responder
Pt05	FGF	3	1.02853	0.979489	Non-responder
Pt05	FGF	5	10.1359	9.65262	Non-responder
Pt05	FGF	7	18.9235	18.0212	Non-responder
Pt05	FGF	9	229.455	218.515	Non-responder
Pt06	FGF	1	8.7581	1	Non-responder
Pt06	FGF	3	28.1248	3.21129	Non-responder
Pt06	FGF	5	12.9043	1.47342	Non-responder
Pt06	FGF	post-op	6.2694	0.71584	Non-responder
Pt07	FGF	1	8.50011	1	Non-responder
Pt07	FGF	3	10.6047	1.24759	Non-responder
Pt07	FGF	5	24.0985	2.83508	Non-responder
Pt07	FGF	7	18.3215	2.15544	Non-responder
Pt07	FGF	9	24.2303	2.85058	Non-responder
Pt08	FGF	1	11.2166	1	Non-responder
Pt08	FGF	3	3.6212	0.322843	Non-responder
Pt08	FGF	5	10.786	0.961614	Non-responder
Pt08	FGF	7	7.63432	0.680628	Non-responder
Pt09	FGF	1	45.3759	1	Non-responder
Pt09	FGF	3	20.881	0.460178	Non-responder
Pt09	FGF	5	10.6912	0.235614	Non-responder
Pt09	FGF	7	13.3133	0.293401	Non-responder
Pt09	FGF	9	11.1602	0.24595	Non-responder
Pt09	FGF	post-op	55.2412	1.21741	Non-responder
Pt10	FGF	1	0.75718	1	Non-responder
Pt10	FGF	3	2.53507	3.34804	Non-responder
Pt10	FGF	5	99.4641	131.361	Non-responder
Pt10	FGF	7	127.467	168.345	Non-responder
Pt10	FGF	9	24.4439	32.2828	Non-responder
Pt10	FGF	post-op	11.57	15.2804	Non-responder
Pt11	FGF	1	2.00625	1	Non-responder
Pt11	FGF	3	2.10724	1.05034	Non-responder
Pt11	FGF	5	2.2218	1.10744	Non-responder
Pt11	FGF	7	1.06428	0.530481	Non-responder
Pt11	FGF	9	0.594053	0.296102	Non-responder
Pt11	FGF	post-op	65.3946	32.5955	Non-responder
Pt12	FGF	1	40.3681	1	Non-responder
Pt12	FGF	3	26.3234	0.652086	Non-responder
Pt12	FGF	5	30.8101	0.763229	Non-responder
Pt12	FGF	7	19.798	0.490437	Non-responder
Pt12	FGF	9	13.162	0.326049	Non-responder
Pt12	FGF	post-op	48.3486	1.1977	Non-responder
Pt13	FGF	1	3.35354	1	Responder
Pt13	FGF	3	8.89198	2.65152	Responder
Pt13	FGF	5	9.73923	2.90417	Responder
Pt13	FGF	7	9.29747	2.77244	Responder
Pt14	FGF	1	2.20868	1	Responder
Pt14	FGF	3	1.54972	0.70165	Responder
Pt14	FGF	5	1.02853	0.465677	Responder
Pt14	FGF	7	0.920838	0.416919	Responder
Pt14	FGF	9	1.34297	0.608043	Responder
Pt14	FGF	post-op	118.712	53.7481	Responder
Pt15	FGF	1	2.49722	1	Responder
Pt15	FGF	3	7.04874	2.82263	Responder
Pt15	FGF	5	1.49803	0.599878	Responder
Pt15	FGF	7	1.09314	0.437743	Responder
Pt15	FGF	9	1.74784	0.699914	Responder
Pt15	FGF	post-op	72.3464	28.9707	Responder
Pt16	FGF	1	0.494343	1	Responder
Pt16	FGF	3	0.748525	1.51418	Responder
Pt16	FGF	5	0.765757	1.54904	Responder
Pt16	FGF	7	0.920838	1.86275	Responder
Pt16	FGF	post-op	1.13622	2.29844	Responder
Pt17	FGF	1	0.722676	1	Responder
Pt17	FGF	3	1.51095	2.09077	Responder
Pt17	FGF	5	0.838991	1.16095	Responder
Pt17	FGF	7	2.02779	2.80595	Responder
Pt17	FGF	9	7.85391	10.8678	Responder
Pt18	FGF	1	0.789281	1	Responder
Pt18	FGF	3	12.2574	15.5298	Responder
Pt18	FGF	5	11.8977	15.0742	Responder
Pt18	FGF	7	5.93776	7.523	Responder
Pt18	FGF	9	8.22667	10.423	Responder
Pt19	FGF	1	1.03767	1	Responder
Pt19	FGF	3	19.3037	18.603	Responder
Pt19	FGF	5	14.0754	13.5645	Responder
Pt19	FGF	7	9.14684	8.81481	Responder
Pt19	FGF	9	11.1023	10.6993	Responder
Pt19	FGF	post-op	23.7608	22.8983	Responder
Pt20	FGF	1	38.0953	1	Non-responder
Pt20	FGF	3	54.0978	1.42006	Non-responder
Pt20	FGF	5	299.794	7.86958	Non-responder
Pt20	FGF	7	9.99896	0.262472	Non-responder
Pt01	VEGF-C	1	1237.29	1	Non-responder
Pt01	VEGF-C	3	1280.74	1.03512	Non-responder
Pt01	VEGF-C	5	3778.65	3.05397	Non-responder
Pt01	VEGF-C	7	1520.52	1.22891	Non-responder
Pt01	VEGF-C	9	5121.73	4.13947	Non-responder
Pt02	VEGF-C	1	704.5	1	Non-responder
Pt02	VEGF-C	3	691.21	0.981136	Non-responder
Pt02	VEGF-C	5	879.683	1.24866	Non-responder
Pt02	VEGF-C	7	943.056	1.33862	Non-responder
Pt02	VEGF-C	9	2072.78	2.94221	Non-responder
Pt02	VEGF-C	post-op	686.978	0.975128	Non-responder
Pt03	VEGF-C	1	1784.08	1	Non-responder
Pt03	VEGF-C	3	3257.23	1.82573	Non-responder
Pt03	VEGF-C	5	3669.58	2.05685	Non-responder
Pt03	VEGF-C	7	1350.76	0.757118	Non-responder
Pt03	VEGF-C	9	1928.56	1.08099	Non-responder
Pt03	VEGF-C	post-op	2464.96	1.38165	Non-responder
Pt05	VEGF-C	1	1640.22	1	Non-responder
Pt05	VEGF-C	3	1016.95	0.620008	Non-responder
Pt05	VEGF-C	5	1508.7	0.919816	Non-responder
Pt05	VEGF-C	7	1412.92	0.861422	Non-responder
Pt05	VEGF-C	9	11274.9	6.87401	Non-responder
Pt06	VEGF-C	1	1426.12	1	Non-responder
Pt06	VEGF-C	3	2810.65	1.97083	Non-responder
Pt06	VEGF-C	5	2358.3	1.65364	Non-responder
Pt06	VEGF-C	post-op	2772.83	1.94431	Non-responder
Pt07	VEGF-C	1	916.855	1	Non-responder
Pt07	VEGF-C	3	779.766	0.850479	Non-responder
Pt07	VEGF-C	5	736.246	0.803012	Non-responder
Pt07	VEGF-C	7	940.764	1.02608	Non-responder
Pt07	VEGF-C	9	1482.82	1.61729	Non-responder
Pt08	VEGF-C	1	2396.03	1	Non-responder
Pt08	VEGF-C	3	1759.58	0.734374	Non-responder
Pt08	VEGF-C	5	2199.96	0.918166	Non-responder
Pt08	VEGF-C	7	2991.97	1.24872	Non-responder
Pt09	VEGF-C	1	3176.09	1	Non-responder
Pt09	VEGF-C	3	2521.88	0.794021	Non-responder
Pt09	VEGF-C	5	2950.49	0.92897	Non-responder
Pt09	VEGF-C	7	1017.58	0.320389	Non-responder
Pt09	VEGF-C	9	1299.33	0.409097	Non-responder
Pt09	VEGF-C	post-op	1926.26	0.60649	Non-responder
Pt10	VEGF-C	1	1970.96	1	Non-responder
Pt10	VEGF-C	3	3456.31	1.75362	Non-responder
Pt10	VEGF-C	5	4186.6	2.12414	Non-responder
Pt10	VEGF-C	7	4907.97	2.49013	Non-responder
Pt10	VEGF-C	9	1160.09	0.588588	Non-responder
Pt10	VEGF-C	post-op	1098.86	0.557525	Non-responder
Pt11	VEGF-C	1	507.876	1	Non-responder
Pt11	VEGF-C	3	473.508	0.93233	Non-responder
Pt11	VEGF-C	5	617.959	1.21675	Non-responder
Pt11	VEGF-C	7	477.406	0.940005	Non-responder
Pt11	VEGF-C	9	607.502	1.19616	Non-responder
Pt11	VEGF-C	post-op	2975.49	5.85869	Non-responder
Pt12	VEGF-C	1	3356.51	1	Non-responder
Pt12	VEGF-C	3	1829.16	0.544957	Non-responder
Pt12	VEGF-C	5	1314.38	0.391591	Non-responder
Pt12	VEGF-C	7	1348.64	0.401799	Non-responder
Pt12	VEGF-C	9	1428.2	0.425501	Non-responder
Pt12	VEGF-C	post-op	2011.6	0.599312	Non-responder
Pt13	VEGF-C	1	51	1	Responder
Pt13	VEGF-C	3	51	1	Responder
Pt13	VEGF-C	5	51	1	Responder
Pt13	VEGF-C	7	51	1	Responder
Pt14	VEGF-C	1	1725.82	1	Responder
Pt14	VEGF-C	3	1075.28	0.623057	Responder
Pt14	VEGF-C	5	1365.8	0.79139	Responder
Pt14	VEGF-C	7	1097.39	0.635864	Responder
Pt14	VEGF-C	9	1293.43	0.749461	Responder
Pt14	VEGF-C	post-op	3036.67	1.75955	Responder
Pt15	VEGF-C	1	1475.64	1	Responder
Pt15	VEGF-C	3	1164.48	0.789138	Responder
Pt15	VEGF-C	5	773.268	0.524022	Responder
Pt15	VEGF-C	7	1716.38	1.16314	Responder
Pt15	VEGF-C	9	1253.34	0.849355	Responder
Pt15	VEGF-C	post-op	2486.78	1.68522	Responder
Pt16	VEGF-C	1	1174.68	1	Responder
Pt16	VEGF-C	3	2319.52	1.9746	Responder
Pt16	VEGF-C	5	2080.98	1.77154	Responder
Pt16	VEGF-C	7	1930.84	1.64372	Responder
Pt16	VEGF-C	post-op	1944.87	1.65566	Responder
Pt17	VEGF-C	1	520.081	1	Responder
Pt17	VEGF-C	3	508.327	0.977399	Responder
Pt17	VEGF-C	5	526.786	1.01289	Responder
Pt17	VEGF-C	7	603.615	1.16062	Responder
Pt17	VEGF-C	9	904.882	1.73989	Responder
Pt18	VEGF-C	1	498.06	1	Responder
Pt18	VEGF-C	3	967.062	1.94166	Responder
Pt18	VEGF-C	5	947.604	1.90259	Responder
Pt18	VEGF-C	7	724.808	1.45526	Responder
Pt18	VEGF-C	9	935.372	1.87803	Responder
Pt19	VEGF-C	1	630.119	1	Responder
Pt19	VEGF-C	3	1016.3	1.61287	Responder
Pt19	VEGF-C	5	877.851	1.39315	Responder
Pt19	VEGF-C	7	816.566	1.29589	Responder
Pt19	VEGF-C	9	928.524	1.47357	Responder
Pt19	VEGF-C	post-op	1294.05	2.05366	Responder
Pt20	VEGF-C	1	1766.49	1	Non-responder
Pt20	VEGF-C	3	1861.21	1.05362	Non-responder
Pt20	VEGF-C	5	8590.96	4.8633	Non-responder
Pt20	VEGF-C	7	1467.36	0.830664	Non-responder
Pt01	VEGF-D	1	1152.73	1	Non-responder
Pt01	VEGF-D	3	1090.86	0.946326	Non-responder
Pt01	VEGF-D	5	1267.87	1.09988	Non-responder
Pt01	VEGF-D	7	1264.93	1.09733	Non-responder
Pt01	VEGF-D	9	979.188	0.849448	Non-responder
Pt02	VEGF-D	1	1355.35	1	Non-responder
Pt02	VEGF-D	3	1223.45	0.90268	Non-responder
Pt02	VEGF-D	5	1190.48	0.878355	Non-responder
Pt02	VEGF-D	7	1282.25	0.946061	Non-responder
Pt02	VEGF-D	9	1100.22	0.811756	Non-responder
Pt02	VEGF-D	post-op	1545.35	1.14018	Non-responder
Pt03	VEGF-D	1	1324.79	1	Non-responder
Pt03	VEGF-D	3	1641.58	1.23913	Non-responder
Pt03	VEGF-D	5	1661.02	1.2538	Non-responder
Pt03	VEGF-D	7	1667.14	1.25842	Non-responder
Pt03	VEGF-D	9	1491.74	1.12602	Non-responder
Pt03	VEGF-D	post-op	1541.48	1.16357	Non-responder
Pt05	VEGF-D	1	967.524	1	Non-responder
Pt05	VEGF-D	3	1121.83	1.15948	Non-responder
Pt05	VEGF-D	5	1014.64	1.0487	Non-responder
Pt05	VEGF-D	7	1008.53	1.04239	Non-responder
Pt05	VEGF-D	9	960.608	0.992851	Non-responder
Pt06	VEGF-D	1	995.232	1	Non-responder
Pt06	VEGF-D	3	955.858	0.960438	Non-responder
Pt06	VEGF-D	5	995.973	1.00074	Non-responder
Pt06	VEGF-D	post-op	918.814	0.923216	Non-responder
Pt07	VEGF-D	1	933.038	1	Non-responder
Pt07	VEGF-D	3	1001.4	1.07327	Non-responder
Pt07	VEGF-D	5	1069.56	1.14632	Non-responder
Pt07	VEGF-D	7	1141.51	1.22343	Non-responder
Pt07	VEGF-D	9	1069.44	1.14619	Non-responder
Pt08	VEGF-D	1	1845.54	1	Non-responder
Pt08	VEGF-D	3	1872.75	1.01474	Non-responder
Pt08	VEGF-D	5	1761.7	0.954573	Non-responder
Pt08	VEGF-D	7	1642.81	0.89015	Non-responder
Pt09	VEGF-D	1	891.007	1	Non-responder
Pt09	VEGF-D	3	906.151	1.017	Non-responder
Pt09	VEGF-D	5	863.632	0.969276	Non-responder
Pt09	VEGF-D	7	810.695	0.909864	Non-responder
Pt09	VEGF-D	9	791.606	0.888439	Non-responder
Pt09	VEGF-D	post-op	748.911	0.840522	Non-responder
Pt10	VEGF-D	1	1661.49	1	Non-responder
Pt10	VEGF-D	3	1586.01	0.954572	Non-responder
Pt10	VEGF-D	5	1704.14	1.02567	Non-responder
Pt10	VEGF-D	7	1879.96	1.13149	Non-responder
Pt10	VEGF-D	9	1686.41	1.015	Non-responder
Pt10	VEGF-D	post-op	1426.8	0.85875	Non-responder
Pt11	VEGF-D	1	1034.17	1	Non-responder
Pt11	VEGF-D	3	1138.45	1.10084	Non-responder
Pt11	VEGF-D	5	1209.85	1.16988	Non-responder
Pt11	VEGF-D	7	1181.34	1.14231	Non-responder
Pt11	VEGF-D	9	1119.37	1.08238	Non-responder
Pt11	VEGF-D	post-op	1165.79	1.12727	Non-responder
Pt12	VEGF-D	1	1481.77	1	Non-responder
Pt12	VEGF-D	3	1655.51	1.11725	Non-responder
Pt12	VEGF-D	5	1638.56	1.10581	Non-responder
Pt12	VEGF-D	7	1761.7	1.18892	Non-responder
Pt12	VEGF-D	9	1914.86	1.29228	Non-responder
Pt12	VEGF-D	post-op	1560.14	1.0529	Non-responder
Pt13	VEGF-D	1	739.908	1	Responder
Pt13	VEGF-D	3	764.788	1.03363	Responder
Pt13	VEGF-D	5	700.051	0.946133	Responder
Pt13	VEGF-D	7	698.144	0.943556	Responder
Pt14	VEGF-D	1	1334.61	1	Responder
Pt14	VEGF-D	3	1850.46	1.38652	Responder
Pt14	VEGF-D	5	1682.59	1.26074	Responder
Pt14	VEGF-D	7	1531.89	1.14782	Responder
Pt14	VEGF-D	9	1472.72	1.10348	Responder
Pt14	VEGF-D	post-op	1284.34	0.962333	Responder
Pt15	VEGF-D	1	1105.94	1	Responder
Pt15	VEGF-D	3	1228.54	1.11085	Responder
Pt15	VEGF-D	5	1550.71	1.40217	Responder
Pt15	VEGF-D	7	1354.49	1.22474	Responder
Pt15	VEGF-D	9	1201	1.08596	Responder
Pt15	VEGF-D	post-op	1043.84	0.943849	Responder
Pt16	VEGF-D	1	426.675	1	Responder
Pt16	VEGF-D	3	394.221	0.923938	Responder
Pt16	VEGF-D	5	394.093	0.923637	Responder
Pt16	VEGF-D	7	401.288	0.940502	Responder
Pt16	VEGF-D	post-op	306.537	0.718433	Responder
Pt17	VEGF-D	1	1012.84	1	Responder
Pt17	VEGF-D	3	1114.11	1.09998	Responder
Pt17	VEGF-D	5	1125.63	1.11137	Responder
Pt17	VEGF-D	7	1146.11	1.13158	Responder
Pt17	VEGF-D	9	1092.73	1.07888	Responder
Pt18	VEGF-D	1	1513.2	1	Responder
Pt18	VEGF-D	3	2298.41	1.5189	Responder
Pt18	VEGF-D	5	2008.74	1.32747	Responder
Pt18	VEGF-D	7	1780.1	1.17638	Responder
Pt18	VEGF-D	9	2051.89	1.35599	Responder
Pt19	VEGF-D	1	1085.86	1	Responder
Pt19	VEGF-D	3	1250.59	1.1517	Responder
Pt19	VEGF-D	5	1233.13	1.13562	Responder
Pt19	VEGF-D	7	1141.93	1.05163	Responder
Pt19	VEGF-D	9	1108.18	1.02055	Responder
Pt19	VEGF-D	post-op	885.269	0.815266	Responder
Pt20	VEGF-D	1	993.155	1	Non-responder
Pt20	VEGF-D	3	1206.15	1.21446	Non-responder
Pt20	VEGF-D	5	1532.4	1.54296	Non-responder
Pt20	VEGF-D	7	1352.67	1.36199	Non-responder
Pt01	sTie-2	1	5100.09	1	Non-responder
Pt01	sTie-2	3	5014.2	0.983159	Non-responder
Pt01	sTie-2	5	5083.26	0.996699	Non-responder
Pt01	sTie-2	7	4618.95	0.90566	Non-responder
Pt01	sTie-2	9	4615.15	0.904914	Non-responder
Pt02	sTie-2	1	4129.36	1	Non-responder
Pt02	sTie-2	3	3753.56	0.908993	Non-responder
Pt02	sTie-2	5	3567.81	0.86401	Non-responder
Pt02	sTie-2	7	5988.97	1.45034	Non-responder
Pt02	sTie-2	9	4824.68	1.16838	Non-responder
Pt02	sTie-2	post-op	4408.98	1.06771	Non-responder
Pt03	sTie-2	1	4851.68	1	Non-responder
Pt03	sTie-2	3	4501.92	0.927909	Non-responder
Pt03	sTie-2	5	4717.74	0.972393	Non-responder
Pt03	sTie-2	7	4317.18	0.889831	Non-responder
Pt03	sTie-2	9	4360.29	0.898718	Non-responder
Pt03	sTie-2	post-op	4734.96	0.975942	Non-responder
Pt05	sTie-2	1	5072.96	1	Non-responder
Pt05	sTie-2	3	6042.76	1.19117	Non-responder
Pt05	sTie-2	5	4835.51	0.953194	Non-responder
Pt05	sTie-2	7	4456.09	0.8784	Non-responder
Pt05	sTie-2	9	4189.48	0.825844	Non-responder
Pt06	sTie-2	1	5524.24	1	Non-responder
Pt06	sTie-2	3	5362.78	0.970773	Non-responder
Pt06	sTie-2	5	5182.8	0.938192	Non-responder
Pt06	sTie-2	post-op	5895.67	1.06724	Non-responder
Pt07	sTie-2	1	5240.9	1	Non-responder
Pt07	sTie-2	3	5250.31	1.00179	Non-responder
Pt07	sTie-2	5	5561.31	1.06114	Non-responder
Pt07	sTie-2	7	5056.7	0.964854	Non-responder
Pt07	sTie-2	9	5430.35	1.03615	Non-responder
Pt08	sTie-2	1	5399.73	1	Non-responder
Pt08	sTie-2	3	5024.96	0.930594	Non-responder
Pt08	sTie-2	5	5252.99	0.972823	Non-responder
Pt08	sTie-2	7	5360.07	0.992655	Non-responder
Pt09	sTie-2	1	5457.31	1	Non-responder
Pt09	sTie-2	3	4995.28	0.915338	Non-responder
Pt09	sTie-2	5	4766.99	0.873504	Non-responder
Pt09	sTie-2	7	4417.16	0.809403	Non-responder
Pt09	sTie-2	9	4134.88	0.757676	Non-responder
Pt09	sTie-2	post-op	5704.7	1.04533	Non-responder
Pt10	sTie-2	1	5670.42	1	Non-responder
Pt10	sTie-2	3	5719.14	1.00859	Non-responder
Pt10	sTie-2	5	5971.33	1.05307	Non-responder
Pt10	sTie-2	7	6161.25	1.08656	Non-responder
Pt10	sTie-2	9	6277.34	1.10703	Non-responder
Pt10	sTie-2	post-op	5388.6	0.9503	Non-responder
Pt11	sTie-2	1	6105.89	1	Non-responder
Pt11	sTie-2	3	6511.8	1.06648	Non-responder
Pt11	sTie-2	5	6361.36	1.04184	Non-responder
Pt11	sTie-2	7	6033.6	0.98816	Non-responder
Pt11	sTie-2	9	5525.6	0.904962	Non-responder
Pt11	sTie-2	post-op	5641.82	0.923996	Non-responder
Pt12	sTie-2	1	6333.34	1	Non-responder
Pt12	sTie-2	3	6225.38	0.982954	Non-responder
Pt12	sTie-2	5	5377.72	0.849113	Non-responder
Pt12	sTie-2	7	5743.17	0.906814	Non-responder
Pt12	sTie-2	9	5903.74	0.932169	Non-responder
Pt12	sTie-2	post-op	4937.72	0.77964	Non-responder
Pt13	sTie-2	1	6911.79	1	Responder
Pt13	sTie-2	3	7775.51	1.12496	Responder
Pt13	sTie-2	5	6842.47	0.989972	Responder
Pt13	sTie-2	7	6621.14	0.957949	Responder
Pt14	sTie-2	1	5994.2	1	Responder
Pt14	sTie-2	3	6654.69	1.11019	Responder
Pt14	sTie-2	5	6624.37	1.10513	Responder
Pt14	sTie-2	7	6364.77	1.06182	Responder
Pt14	sTie-2	9	6925.68	1.1554	Responder
Pt14	sTie-2	post-op	6197.64	1.03394	Responder
Pt15	sTie-2	1	5892.9	1	Responder
Pt15	sTie-2	3	6219.67	1.05545	Responder
Pt15	sTie-2	5	6605.9	1.12099	Responder
Pt15	sTie-2	7	6514.05	1.10541	Responder
Pt15	sTie-2	9	6594.96	1.11914	Responder
Pt15	sTie-2	post-op	6754.65	1.14624	Responder
Pt16	sTie-2	1	5973.77	1	Responder
Pt16	sTie-2	3	7350.58	1.23048	Responder
Pt16	sTie-2	5	6717.02	1.12442	Responder
Pt16	sTie-2	7	5526.89	0.925192	Responder
Pt16	sTie-2	post-op	5040.65	0.843798	Responder
Pt17	sTie-2	1	4828.11	1	Responder
Pt17	sTie-2	3	5075.72	1.05129	Responder
Pt17	sTie-2	5	5237.3	1.08475	Responder
Pt17	sTie-2	7	5621.99	1.16443	Responder
Pt17	sTie-2	9	4959.09	1.02713	Responder
Pt18	sTie-2	1	5196.28	1	Responder
Pt18	sTie-2	3	5448.81	1.0486	Responder
Pt18	sTie-2	5	5082.29	0.978064	Responder
Pt18	sTie-2	7	5162.94	0.993585	Responder
Pt18	sTie-2	9	4717.94	0.907947	Responder
Pt19	sTie-2	1	4842.27	1	Responder
Pt19	sTie-2	3	4730.28	0.976871	Responder
Pt19	sTie-2	5	4172.68	0.861719	Responder
Pt19	sTie-2	7	4332.25	0.894673	Responder
Pt19	sTie-2	9	4652.53	0.960815	Responder
Pt19	sTie-2	post-op	4611.46	0.952334	Responder
Pt20	sTie-2	1	6453.21	1	Non-responder
Pt20	sTie-2	3	5598.37	0.867532	Non-responder
Pt20	sTie-2	5	6092.79	0.944148	Non-responder
Pt20	sTie-2	7	9072.25	1.40585	Non-responder
Pt01	sVEGFR-1	1	104.659	1	Non-responder
Pt01	sVEGFR-1	3	83.9492	0.802119	Non-responder
Pt01	sVEGFR-1	5	108.098	1.03285	Non-responder
Pt01	sVEGFR-1	7	86.8775	0.830099	Non-responder
Pt01	sVEGFR-1	9	151.672	1.4492	Non-responder
Pt02	sVEGFR-1	1	199.346	1	Non-responder
Pt02	sVEGFR-1	3	123.792	0.620987	Non-responder
Pt02	sVEGFR-1	5	147.502	0.739929	Non-responder
Pt02	sVEGFR-1	7	249.731	1.25275	Non-responder
Pt02	sVEGFR-1	9	186.329	0.934698	Non-responder
Pt02	sVEGFR-1	post-op	132.522	0.664782	Non-responder
Pt03	sVEGFR-1	1	133.792	1	Non-responder
Pt03	sVEGFR-1	3	157.976	1.18076	Non-responder
Pt03	sVEGFR-1	5	176.739	1.321	Non-responder
Pt03	sVEGFR-1	7	121.994	0.911819	Non-responder
Pt03	sVEGFR-1	9	130.014	0.971766	Non-responder
Pt03	sVEGFR-1	post-op	134.884	1.00816	Non-responder
Pt05	sVEGFR-1	1	79.7485	1	Non-responder
Pt05	sVEGFR-1	3	83.5752	1.04799	Non-responder
Pt05	sVEGFR-1	5	71.7304	0.899458	Non-responder
Pt05	sVEGFR-1	7	80.937	1.0149	Non-responder
Pt05	sVEGFR-1	9	140.114	1.75694	Non-responder
Pt06	sVEGFR-1	1	123.484	1	Non-responder
Pt06	sVEGFR-1	3	132.614	1.07393	Non-responder
Pt06	sVEGFR-1	5	133.849	1.08393	Non-responder
Pt06	sVEGFR-1	post-op	108.461	0.878341	Non-responder
Pt07	sVEGFR-1	1	121.529	1	Non-responder
Pt07	sVEGFR-1	3	100.493	0.82691	Non-responder
Pt07	sVEGFR-1	5	194.208	1.59804	Non-responder
Pt07	sVEGFR-1	7	300.189	2.47011	Non-responder
Pt07	sVEGFR-1	9	269.888	2.22077	Non-responder
Pt08	sVEGFR-1	1	107.181	1	Non-responder
Pt08	sVEGFR-1	3	87.2787	0.81431	Non-responder
Pt08	sVEGFR-1	5	83.501	0.779064	Non-responder
Pt08	sVEGFR-1	7	118.887	1.10922	Non-responder
Pt09	sVEGFR-1	1	124.06	1	Non-responder
Pt09	sVEGFR-1	3	100.037	0.806358	Non-responder
Pt09	sVEGFR-1	5	94.1817	0.759161	Non-responder
Pt09	sVEGFR-1	7	90.8891	0.73262	Non-responder
Pt09	sVEGFR-1	9	86.9659	0.700996	Non-responder
Pt09	sVEGFR-1	post-op	88.9965	0.717365	Non-responder
Pt10	sVEGFR-1	1	108.178	1	Non-responder
Pt10	sVEGFR-1	3	138.7	1.28214	Non-responder
Pt10	sVEGFR-1	5	77.2042	0.713675	Non-responder
Pt10	sVEGFR-1	7	85.5677	0.790986	Non-responder
Pt10	sVEGFR-1	9	67.9091	0.627751	Non-responder
Pt10	sVEGFR-1	post-op	98.8451	0.913723	Non-responder
Pt11	sVEGFR-1	1	108.598	1	Non-responder
Pt11	sVEGFR-1	3	89.6898	0.825887	Non-responder
Pt11	sVEGFR-1	5	119.047	1.09622	Non-responder
Pt11	sVEGFR-1	7	111.217	1.02412	Non-responder
Pt11	sVEGFR-1	9	130.427	1.201	Non-responder
Pt11	sVEGFR-1	post-op	100.164	0.922336	Non-responder
Pt12	sVEGFR-1	1	107.098	1	Non-responder
Pt12	sVEGFR-1	3	83.3641	0.77839	Non-responder
Pt12	sVEGFR-1	5	69.717	0.650964	Non-responder
Pt12	sVEGFR-1	7	73.8321	0.689388	Non-responder
Pt12	sVEGFR-1	9	81.9586	0.765267	Non-responder
Pt12	sVEGFR-1	post-op	47.7608	0.445954	Non-responder
Pt13	sVEGFR-1	1	239.104	1	Responder
Pt13	sVEGFR-1	3	175.339	0.733318	Responder
Pt13	sVEGFR-1	5	145.501	0.608525	Responder
Pt13	sVEGFR-1	7	248.317	1.03853	Responder
Pt14	sVEGFR-1	1	173.912	1	Responder
Pt14	sVEGFR-1	3	115.639	0.664925	Responder
Pt14	sVEGFR-1	5	85.3926	0.49101	Responder
Pt14	sVEGFR-1	7	102.518	0.589481	Responder
Pt14	sVEGFR-1	9	97.1454	0.558589	Responder
Pt14	sVEGFR-1	post-op	106.25	0.61094	Responder
Pt15	sVEGFR-1	1	335.466	1	Responder
Pt15	sVEGFR-1	3	299.207	0.891914	Responder
Pt15	sVEGFR-1	5	262.335	0.782001	Responder
Pt15	sVEGFR-1	7	292.771	0.87273	Responder
Pt15	sVEGFR-1	9	363.143	1.0825	Responder
Pt15	sVEGFR-1	post-op	166.088	0.495095	Responder
Pt16	sVEGFR-1	1	145.183	1	Responder
Pt16	sVEGFR-1	3	177.933	1.22558	Responder
Pt16	sVEGFR-1	5	131.597	0.906425	Responder
Pt16	sVEGFR-1	7	145.186	1.00003	Responder
Pt16	sVEGFR-1	post-op	112.309	0.773572	Responder
Pt17	sVEGFR-1	1	135.733	1	Responder
Pt17	sVEGFR-1	3	114.944	0.846836	Responder
Pt17	sVEGFR-1	5	108.794	0.801528	Responder
Pt17	sVEGFR-1	7	104.429	0.769367	Responder
Pt17	sVEGFR-1	9	96.3996	0.710214	Responder
Pt18	sVEGFR-1	1	201.212	1	Responder
Pt18	sVEGFR-1	3	249.77	1.24133	Responder
Pt18	sVEGFR-1	5	124.623	0.619362	Responder
Pt18	sVEGFR-1	7	187.704	0.932868	Responder
Pt18	sVEGFR-1	9	143.984	0.715585	Responder
Pt19	sVEGFR-1	1	74.7963	1	Responder
Pt19	sVEGFR-1	3	69.8625	0.934036	Responder
Pt19	sVEGFR-1	5	73.4533	0.982045	Responder
Pt19	sVEGFR-1	7	72.1683	0.964865	Responder
Pt19	sVEGFR-1	9	88.2539	1.17992	Responder
Pt19	sVEGFR-1	post-op	61.9934	0.82883	Responder
Pt20	sVEGFR-1	1	217.914	1	Non-responder
Pt20	sVEGFR-1	3	191.663	0.879535	Non-responder
Pt20	sVEGFR-1	5	189.825	0.871101	Non-responder
Pt20	sVEGFR-1	7	231.906	1.06421	Non-responder

## Sheet: Fig S5
trial_id	measurement	timepoint	value	responder
Pt01	CCL13	Week 1	55.7991	Non-responder
Pt01	CCL13	Week 9	155.871	Non-responder
Pt02	CCL13	Week 1	48.5342	Non-responder
Pt02	CCL13	Week 9	61.9812	Non-responder
Pt03	CCL13	Week 1	78.9107	Non-responder
Pt03	CCL13	Week 9	83.617	Non-responder
Pt05	CCL13	Week 1	74.8215	Non-responder
Pt05	CCL13	Week 9	165.233	Non-responder
Pt06	CCL13	Week 1	60.9936	Non-responder
Pt06	CCL13	Week 9	116.982	Non-responder
Pt07	CCL13	Week 1	53.1801	Non-responder
Pt07	CCL13	Week 9	70.1246	Non-responder
Pt08	CCL13	Week 1	116.626	Non-responder
Pt08	CCL13	Week 9	86.3452	Non-responder
Pt09	CCL13	Week 1	104.836	Non-responder
Pt09	CCL13	Week 9	73.8632	Non-responder
Pt10	CCL13	Week 1	79.9534	Non-responder
Pt10	CCL13	Week 9	99.039	Non-responder
Pt11	CCL13	Week 1	52.6702	Non-responder
Pt11	CCL13	Week 9	75.0608	Non-responder
Pt12	CCL13	Week 1	139.635	Non-responder
Pt12	CCL13	Week 9	77.7327	Non-responder
Pt13	CCL13	Week 1	63.4969	Responder
Pt13	CCL13	Week 9	65.3072	Responder
Pt14	CCL13	Week 1	58.8526	Responder
Pt14	CCL13	Week 9	65.7506	Responder
Pt15	CCL13	Week 1	99.7701	Responder
Pt15	CCL13	Week 9	98.3002	Responder
Pt16	CCL13	Week 1	71.8192	Responder
Pt16	CCL13	Week 9	78.3167	Responder
Pt17	CCL13	Week 1	48.8642	Responder
Pt17	CCL13	Week 9	55.1244	Responder
Pt18	CCL13	Week 1	42.0891	Responder
Pt18	CCL13	Week 9	42.586	Responder
Pt19	CCL13	Week 1	64.84	Responder
Pt19	CCL13	Week 9	74.864	Responder
Pt20	CCL13	Week 1	80.2644	Non-responder
Pt20	CCL13	Week 9	61.5436	Non-responder
Pt01	CCL17	Week 1	52.2903	Non-responder
Pt01	CCL17	Week 9	301.939	Non-responder
Pt02	CCL17	Week 1	43.5725	Non-responder
Pt02	CCL17	Week 9	68.3216	Non-responder
Pt03	CCL17	Week 1	88.3089	Non-responder
Pt03	CCL17	Week 9	116.695	Non-responder
Pt05	CCL17	Week 1	120.244	Non-responder
Pt05	CCL17	Week 9	679.559	Non-responder
Pt06	CCL17	Week 1	65.0172	Non-responder
Pt06	CCL17	Week 9	123.909	Non-responder
Pt07	CCL17	Week 1	36.4484	Non-responder
Pt07	CCL17	Week 9	61.9695	Non-responder
Pt08	CCL17	Week 1	116.806	Non-responder
Pt08	CCL17	Week 9	103.712	Non-responder
Pt09	CCL17	Week 1	61.6185	Non-responder
Pt09	CCL17	Week 9	51.9576	Non-responder
Pt10	CCL17	Week 1	78.9411	Non-responder
Pt10	CCL17	Week 9	121.713	Non-responder
Pt11	CCL17	Week 1	48.3551	Non-responder
Pt11	CCL17	Week 9	44.569	Non-responder
Pt12	CCL17	Week 1	116.294	Non-responder
Pt12	CCL17	Week 9	82.9935	Non-responder
Pt13	CCL17	Week 1	63.1409	Responder
Pt13	CCL17	Week 9	72.9123	Responder
Pt14	CCL17	Week 1	33.1602	Responder
Pt14	CCL17	Week 9	49.9135	Responder
Pt15	CCL17	Week 1	51.7118	Responder
Pt15	CCL17	Week 9	56.8688	Responder
Pt16	CCL17	Week 1	42.3379	Responder
Pt16	CCL17	Week 9	63.7795	Responder
Pt17	CCL17	Week 1	28.2233	Responder
Pt17	CCL17	Week 9	43.0951	Responder
Pt18	CCL17	Week 1	25.0918	Responder
Pt18	CCL17	Week 9	37.7119	Responder
Pt19	CCL17	Week 1	25.8651	Responder
Pt19	CCL17	Week 9	38.959	Responder
Pt20	CCL17	Week 1	100.026	Non-responder
Pt20	CCL17	Week 9	44.1341	Non-responder
Pt01	CCL2	Week 1	103.641	Non-responder
Pt01	CCL2	Week 9	135.596	Non-responder
Pt02	CCL2	Week 1	160.457	Non-responder
Pt02	CCL2	Week 9	70.2962	Non-responder
Pt03	CCL2	Week 1	103.914	Non-responder
Pt03	CCL2	Week 9	117.413	Non-responder
Pt05	CCL2	Week 1	255.232	Non-responder
Pt05	CCL2	Week 9	194.466	Non-responder
Pt06	CCL2	Week 1	178.305	Non-responder
Pt06	CCL2	Week 9	187.253	Non-responder
Pt07	CCL2	Week 1	93.4723	Non-responder
Pt07	CCL2	Week 9	117.646	Non-responder
Pt08	CCL2	Week 1	139.128	Non-responder
Pt08	CCL2	Week 9	187.875	Non-responder
Pt09	CCL2	Week 1	154.613	Non-responder
Pt09	CCL2	Week 9	112.204	Non-responder
Pt10	CCL2	Week 1	84.4499	Non-responder
Pt10	CCL2	Week 9	77.5624	Non-responder
Pt11	CCL2	Week 1	96.5347	Non-responder
Pt11	CCL2	Week 9	111.363	Non-responder
Pt12	CCL2	Week 1	122.989	Non-responder
Pt12	CCL2	Week 9	86.3037	Non-responder
Pt13	CCL2	Week 1	90.9052	Responder
Pt13	CCL2	Week 9	107.725	Responder
Pt14	CCL2	Week 1	139.947	Responder
Pt14	CCL2	Week 9	88.9422	Responder
Pt15	CCL2	Week 1	117.955	Responder
Pt15	CCL2	Week 9	132.132	Responder
Pt16	CCL2	Week 1	106.165	Responder
Pt16	CCL2	Week 9	128.018	Responder
Pt17	CCL2	Week 1	85.6802	Responder
Pt17	CCL2	Week 9	97.3186	Responder
Pt18	CCL2	Week 1	115.8	Responder
Pt18	CCL2	Week 9	107.129	Responder
Pt19	CCL2	Week 1	63.8659	Responder
Pt19	CCL2	Week 9	78.0815	Responder
Pt20	CCL2	Week 1	125.604	Non-responder
Pt20	CCL2	Week 9	99.7333	Non-responder
Pt01	CCL22	Week 1	1059.69	Non-responder
Pt01	CCL22	Week 9	1269.06	Non-responder
Pt02	CCL22	Week 1	745.031	Non-responder
Pt02	CCL22	Week 9	188.073	Non-responder
Pt03	CCL22	Week 1	1193.12	Non-responder
Pt03	CCL22	Week 9	935.411	Non-responder
Pt05	CCL22	Week 1	1153.79	Non-responder
Pt05	CCL22	Week 9	1541.11	Non-responder
Pt06	CCL22	Week 1	715.047	Non-responder
Pt06	CCL22	Week 9	1171.92	Non-responder
Pt07	CCL22	Week 1	795.768	Non-responder
Pt07	CCL22	Week 9	759.323	Non-responder
Pt08	CCL22	Week 1	1516.34	Non-responder
Pt08	CCL22	Week 9	1674.14	Non-responder
Pt09	CCL22	Week 1	633.2	Non-responder
Pt09	CCL22	Week 9	979.661	Non-responder
Pt10	CCL22	Week 1	1014.28	Non-responder
Pt10	CCL22	Week 9	1166.65	Non-responder
Pt11	CCL22	Week 1	1010.15	Non-responder
Pt11	CCL22	Week 9	1013.09	Non-responder
Pt12	CCL22	Week 1	851.689	Non-responder
Pt12	CCL22	Week 9	919.093	Non-responder
Pt13	CCL22	Week 1	892.312	Responder
Pt13	CCL22	Week 9	1038.09	Responder
Pt14	CCL22	Week 1	1081.07	Responder
Pt14	CCL22	Week 9	1394.46	Responder
Pt15	CCL22	Week 1	956.217	Responder
Pt15	CCL22	Week 9	1251.99	Responder
Pt16	CCL22	Week 1	1767.64	Responder
Pt16	CCL22	Week 9	2267.98	Responder
Pt17	CCL22	Week 1	1201.45	Responder
Pt17	CCL22	Week 9	1201.37	Responder
Pt18	CCL22	Week 1	176.367	Responder
Pt18	CCL22	Week 9	661.717	Responder
Pt19	CCL22	Week 1	1243.37	Responder
Pt19	CCL22	Week 9	1273.66	Responder
Pt20	CCL22	Week 1	269.797	Non-responder
Pt20	CCL22	Week 9	82.5148	Non-responder
Pt01	CCL3	Week 1	19.8719	Non-responder
Pt01	CCL3	Week 9	22.8674	Non-responder
Pt02	CCL3	Week 1	33.3679	Non-responder
Pt02	CCL3	Week 9	19	Non-responder
Pt03	CCL3	Week 1	30.7398	Non-responder
Pt03	CCL3	Week 9	30.9312	Non-responder
Pt05	CCL3	Week 1	19.4324	Non-responder
Pt05	CCL3	Week 9	33.3502	Non-responder
Pt06	CCL3	Week 1	19	Non-responder
Pt06	CCL3	Week 9	19	Non-responder
Pt07	CCL3	Week 1	24.3525	Non-responder
Pt07	CCL3	Week 9	31.6142	Non-responder
Pt08	CCL3	Week 1	54.8673	Non-responder
Pt08	CCL3	Week 9	56.7257	Non-responder
Pt09	CCL3	Week 1	47.9821	Non-responder
Pt09	CCL3	Week 9	54.8626	Non-responder
Pt10	CCL3	Week 1	19.1652	Non-responder
Pt10	CCL3	Week 9	19	Non-responder
Pt11	CCL3	Week 1	19	Non-responder
Pt11	CCL3	Week 9	23.9246	Non-responder
Pt12	CCL3	Week 1	19.4671	Non-responder
Pt12	CCL3	Week 9	33.9301	Non-responder
Pt13	CCL3	Week 1	20.4161	Responder
Pt13	CCL3	Week 9	27.9436	Responder
Pt14	CCL3	Week 1	25.8956	Responder
Pt14	CCL3	Week 9	21.7881	Responder
Pt15	CCL3	Week 1	25.0258	Responder
Pt15	CCL3	Week 9	19	Responder
Pt16	CCL3	Week 1	19	Responder
Pt16	CCL3	Week 9	20.2094	Responder
Pt17	CCL3	Week 1	19	Responder
Pt17	CCL3	Week 9	19	Responder
Pt18	CCL3	Week 1	35.0278	Responder
Pt18	CCL3	Week 9	21.1809	Responder
Pt19	CCL3	Week 1	19	Responder
Pt19	CCL3	Week 9	19	Responder
Pt20	CCL3	Week 1	21.3747	Non-responder
Pt20	CCL3	Week 9	20.3376	Non-responder
Pt01	CCL4	Week 1	59.9126	Non-responder
Pt01	CCL4	Week 9	83.494	Non-responder
Pt02	CCL4	Week 1	96.924	Non-responder
Pt02	CCL4	Week 9	166.309	Non-responder
Pt03	CCL4	Week 1	107.355	Non-responder
Pt03	CCL4	Week 9	100.338	Non-responder
Pt05	CCL4	Week 1	118.726	Non-responder
Pt05	CCL4	Week 9	148.615	Non-responder
Pt06	CCL4	Week 1	62.7853	Non-responder
Pt06	CCL4	Week 9	78.446	Non-responder
Pt07	CCL4	Week 1	62.6027	Non-responder
Pt07	CCL4	Week 9	73.0941	Non-responder
Pt08	CCL4	Week 1	83.8235	Non-responder
Pt08	CCL4	Week 9	86.7345	Non-responder
Pt09	CCL4	Week 1	69.3557	Non-responder
Pt09	CCL4	Week 9	64.3157	Non-responder
Pt10	CCL4	Week 1	83.9102	Non-responder
Pt10	CCL4	Week 9	81.3484	Non-responder
Pt11	CCL4	Week 1	39.5107	Non-responder
Pt11	CCL4	Week 9	44.015	Non-responder
Pt12	CCL4	Week 1	91.8151	Non-responder
Pt12	CCL4	Week 9	121.925	Non-responder
Pt13	CCL4	Week 1	86.9036	Responder
Pt13	CCL4	Week 9	111.715	Responder
Pt14	CCL4	Week 1	87.2662	Responder
Pt14	CCL4	Week 9	78.2866	Responder
Pt15	CCL4	Week 1	65.0393	Responder
Pt15	CCL4	Week 9	74.1241	Responder
Pt16	CCL4	Week 1	59.362	Responder
Pt16	CCL4	Week 9	63.5715	Responder
Pt17	CCL4	Week 1	67.2679	Responder
Pt17	CCL4	Week 9	78.7093	Responder
Pt18	CCL4	Week 1	117.143	Responder
Pt18	CCL4	Week 9	92.7028	Responder
Pt19	CCL4	Week 1	25.982	Responder
Pt19	CCL4	Week 9	25.8937	Responder
Pt20	CCL4	Week 1	99.8529	Non-responder
Pt20	CCL4	Week 9	118.009	Non-responder
Pt01	CXCL10	Week 1	202.751	Non-responder
Pt01	CXCL10	Week 9	341.242	Non-responder
Pt02	CXCL10	Week 1	3905.18	Non-responder
Pt02	CXCL10	Week 9	496.627	Non-responder
Pt03	CXCL10	Week 1	1165.81	Non-responder
Pt03	CXCL10	Week 9	1341.28	Non-responder
Pt05	CXCL10	Week 1	346.862	Non-responder
Pt05	CXCL10	Week 9	1186.38	Non-responder
Pt06	CXCL10	Week 1	385.463	Non-responder
Pt06	CXCL10	Week 9	388.673	Non-responder
Pt07	CXCL10	Week 1	299.947	Non-responder
Pt07	CXCL10	Week 9	593.612	Non-responder
Pt08	CXCL10	Week 1	2326.06	Non-responder
Pt08	CXCL10	Week 9	2309.05	Non-responder
Pt09	CXCL10	Week 1	534.456	Non-responder
Pt09	CXCL10	Week 9	874.267	Non-responder
Pt10	CXCL10	Week 1	460.958	Non-responder
Pt10	CXCL10	Week 9	614.593	Non-responder
Pt11	CXCL10	Week 1	297.358	Non-responder
Pt11	CXCL10	Week 9	732.157	Non-responder
Pt12	CXCL10	Week 1	346.321	Non-responder
Pt12	CXCL10	Week 9	1033.36	Non-responder
Pt13	CXCL10	Week 1	312.151	Responder
Pt13	CXCL10	Week 9	758.186	Responder
Pt14	CXCL10	Week 1	462.508	Responder
Pt14	CXCL10	Week 9	424.089	Responder
Pt15	CXCL10	Week 1	880.235	Responder
Pt15	CXCL10	Week 9	1215.7	Responder
Pt16	CXCL10	Week 1	476.787	Responder
Pt16	CXCL10	Week 9	565.059	Responder
Pt17	CXCL10	Week 1	471.931	Responder
Pt17	CXCL10	Week 9	442.167	Responder
Pt18	CXCL10	Week 1	1453.22	Responder
Pt18	CXCL10	Week 9	929.542	Responder
Pt19	CXCL10	Week 1	322.61	Responder
Pt19	CXCL10	Week 9	372.134	Responder
Pt20	CXCL10	Week 1	501.656	Non-responder
Pt20	CXCL10	Week 9	377.5	Non-responder
Pt01	Eotaxin	Week 1	242.47	Non-responder
Pt01	Eotaxin	Week 9	348.825	Non-responder
Pt02	Eotaxin	Week 1	287.884	Non-responder
Pt02	Eotaxin	Week 9	305.105	Non-responder
Pt03	Eotaxin	Week 1	271.208	Non-responder
Pt03	Eotaxin	Week 9	380.654	Non-responder
Pt05	Eotaxin	Week 1	354.735	Non-responder
Pt05	Eotaxin	Week 9	360.027	Non-responder
Pt06	Eotaxin	Week 1	160.73	Non-responder
Pt06	Eotaxin	Week 9	223.939	Non-responder
Pt07	Eotaxin	Week 1	141.451	Non-responder
Pt07	Eotaxin	Week 9	112.34	Non-responder
Pt08	Eotaxin	Week 1	151.087	Non-responder
Pt08	Eotaxin	Week 9	163.906	Non-responder
Pt09	Eotaxin	Week 1	194.059	Non-responder
Pt09	Eotaxin	Week 9	193.285	Non-responder
Pt10	Eotaxin	Week 1	217.853	Non-responder
Pt10	Eotaxin	Week 9	152.378	Non-responder
Pt11	Eotaxin	Week 1	192.774	Non-responder
Pt11	Eotaxin	Week 9	276.797	Non-responder
Pt12	Eotaxin	Week 1	476.081	Non-responder
Pt12	Eotaxin	Week 9	336.703	Non-responder
Pt13	Eotaxin	Week 1	154.884	Responder
Pt13	Eotaxin	Week 9	168.236	Responder
Pt14	Eotaxin	Week 1	137.338	Responder
Pt14	Eotaxin	Week 9	163.161	Responder
Pt15	Eotaxin	Week 1	288.522	Responder
Pt15	Eotaxin	Week 9	288.107	Responder
Pt16	Eotaxin	Week 1	247.874	Responder
Pt16	Eotaxin	Week 9	302.884	Responder
Pt17	Eotaxin	Week 1	186.37	Responder
Pt17	Eotaxin	Week 9	193.285	Responder
Pt18	Eotaxin	Week 1	265.521	Responder
Pt18	Eotaxin	Week 9	264.418	Responder
Pt19	Eotaxin	Week 1	145.694	Responder
Pt19	Eotaxin	Week 9	176.281	Responder
Pt20	Eotaxin	Week 1	156.697	Non-responder
Pt20	Eotaxin	Week 9	456.752	Non-responder
Pt01	Eotaxin-3	Week 1	12.1842	Non-responder
Pt01	Eotaxin-3	Week 9	19.9059	Non-responder
Pt02	Eotaxin-3	Week 1	12	Non-responder
Pt02	Eotaxin-3	Week 9	15.6536	Non-responder
Pt03	Eotaxin-3	Week 1	18.2647	Non-responder
Pt03	Eotaxin-3	Week 9	26.9931	Non-responder
Pt05	Eotaxin-3	Week 1	18.4512	Non-responder
Pt05	Eotaxin-3	Week 9	19.421	Non-responder
Pt06	Eotaxin-3	Week 1	12	Non-responder
Pt06	Eotaxin-3	Week 9	29.0074	Non-responder
Pt07	Eotaxin-3	Week 1	12	Non-responder
Pt07	Eotaxin-3	Week 9	12	Non-responder
Pt08	Eotaxin-3	Week 1	17.929	Non-responder
Pt08	Eotaxin-3	Week 9	17.8544	Non-responder
Pt09	Eotaxin-3	Week 1	48.7065	Non-responder
Pt09	Eotaxin-3	Week 9	28.1867	Non-responder
Pt10	Eotaxin-3	Week 1	16.9592	Non-responder
Pt10	Eotaxin-3	Week 9	12	Non-responder
Pt11	Eotaxin-3	Week 1	12	Non-responder
Pt11	Eotaxin-3	Week 9	19.0107	Non-responder
Pt12	Eotaxin-3	Week 1	12.2218	Non-responder
Pt12	Eotaxin-3	Week 9	16.4743	Non-responder
Pt13	Eotaxin-3	Week 1	16.2504	Responder
Pt13	Eotaxin-3	Week 9	21.7337	Responder
Pt14	Eotaxin-3	Week 1	12	Responder
Pt14	Eotaxin-3	Week 9	12	Responder
Pt15	Eotaxin-3	Week 1	20.6519	Responder
Pt15	Eotaxin-3	Week 9	19.0107	Responder
Pt16	Eotaxin-3	Week 1	17.2949	Responder
Pt16	Eotaxin-3	Week 9	26.7693	Responder
Pt17	Eotaxin-3	Week 1	146.96	Responder
Pt17	Eotaxin-3	Week 9	168.043	Responder
Pt18	Eotaxin-3	Week 1	12	Responder
Pt18	Eotaxin-3	Week 9	12	Responder
Pt19	Eotaxin-3	Week 1	13.2289	Responder
Pt19	Eotaxin-3	Week 9	12	Responder
Pt20	Eotaxin-3	Week 1	12	Non-responder
Pt20	Eotaxin-3	Week 9	12	Non-responder
Pt01	IFN-g	Week 1	4	Non-responder
Pt01	IFN-g	Week 9	4	Non-responder
Pt02	IFN-g	Week 1	61.7314	Non-responder
Pt02	IFN-g	Week 9	4	Non-responder
Pt03	IFN-g	Week 1	37.9528	Non-responder
Pt03	IFN-g	Week 9	37.009	Non-responder
Pt05	IFN-g	Week 1	4	Non-responder
Pt05	IFN-g	Week 9	4	Non-responder
Pt06	IFN-g	Week 1	7.12877	Non-responder
Pt06	IFN-g	Week 9	7.39432	Non-responder
Pt07	IFN-g	Week 1	6.27647	Non-responder
Pt07	IFN-g	Week 9	21.355	Non-responder
Pt08	IFN-g	Week 1	34.7121	Non-responder
Pt08	IFN-g	Week 9	11.8597	Non-responder
Pt09	IFN-g	Week 1	7.02004	Non-responder
Pt09	IFN-g	Week 9	9.616	Non-responder
Pt10	IFN-g	Week 1	4	Non-responder
Pt10	IFN-g	Week 9	4	Non-responder
Pt11	IFN-g	Week 1	4.15267	Non-responder
Pt11	IFN-g	Week 9	12.0023	Non-responder
Pt12	IFN-g	Week 1	4	Non-responder
Pt12	IFN-g	Week 9	4	Non-responder
Pt13	IFN-g	Week 1	4.23537	Responder
Pt13	IFN-g	Week 9	6.22815	Responder
Pt14	IFN-g	Week 1	6.82161	Responder
Pt14	IFN-g	Week 9	4	Responder
Pt15	IFN-g	Week 1	4	Responder
Pt15	IFN-g	Week 9	4	Responder
Pt16	IFN-g	Week 1	4.01862	Responder
Pt16	IFN-g	Week 9	3.8	Responder
Pt17	IFN-g	Week 1	4	Responder
Pt17	IFN-g	Week 9	4	Responder
Pt18	IFN-g	Week 1	91.5569	Responder
Pt18	IFN-g	Week 9	4	Responder
Pt19	IFN-g	Week 1	4	Responder
Pt19	IFN-g	Week 9	4	Responder
Pt20	IFN-g	Week 1	4.18431	Non-responder
Pt20	IFN-g	Week 9	9.00265	Non-responder
Pt01	IL-10	Week 1	0.18518	Non-responder
Pt01	IL-10	Week 9	0.458011	Non-responder
Pt02	IL-10	Week 1	7.9943	Non-responder
Pt02	IL-10	Week 9	1.45833	Non-responder
Pt03	IL-10	Week 1	0.369618	Non-responder
Pt03	IL-10	Week 9	0.321526	Non-responder
Pt05	IL-10	Week 1	0.355548	Non-responder
Pt05	IL-10	Week 9	0.426921	Non-responder
Pt06	IL-10	Week 1	0.33995	Non-responder
Pt06	IL-10	Week 9	0.274876	Non-responder
Pt07	IL-10	Week 1	0.490481	Non-responder
Pt07	IL-10	Week 9	0.302676	Non-responder
Pt08	IL-10	Week 1	0.213162	Non-responder
Pt08	IL-10	Week 9	0.194047	Non-responder
Pt09	IL-10	Week 1	0.531657	Non-responder
Pt09	IL-10	Week 9	0.463665	Non-responder
Pt10	IL-10	Week 1	0.140897	Non-responder
Pt10	IL-10	Week 9	0.1	Non-responder
Pt11	IL-10	Week 1	0.166209	Non-responder
Pt11	IL-10	Week 9	0.402773	Non-responder
Pt12	IL-10	Week 1	0.45158	Non-responder
Pt12	IL-10	Week 9	0.603856	Non-responder
Pt13	IL-10	Week 1	0.423451	Responder
Pt13	IL-10	Week 9	0.379936	Responder
Pt14	IL-10	Week 1	0.742163	Responder
Pt14	IL-10	Week 9	0.249704	Responder
Pt15	IL-10	Week 1	0.201532	Responder
Pt15	IL-10	Week 9	0.1	Responder
Pt16	IL-10	Week 1	0.1	Responder
Pt16	IL-10	Week 9	0.1	Responder
Pt17	IL-10	Week 1	0.295402	Responder
Pt17	IL-10	Week 9	0.216932	Responder
Pt18	IL-10	Week 1	0.883358	Responder
Pt18	IL-10	Week 9	0.567272	Responder
Pt19	IL-10	Week 1	0.155597	Responder
Pt19	IL-10	Week 9	0.1	Responder
Pt20	IL-10	Week 1	0.306551	Non-responder
Pt20	IL-10	Week 9	0.633925	Non-responder
Pt01	IL-12/23	Week 1	185.569	Non-responder
Pt01	IL-12/23	Week 9	214.196	Non-responder
Pt02	IL-12/23	Week 1	886.696	Non-responder
Pt02	IL-12/23	Week 9	23.2719	Non-responder
Pt03	IL-12/23	Week 1	166.262	Non-responder
Pt03	IL-12/23	Week 9	130.793	Non-responder
Pt05	IL-12/23	Week 1	123.163	Non-responder
Pt05	IL-12/23	Week 9	175.754	Non-responder
Pt06	IL-12/23	Week 1	312.902	Non-responder
Pt06	IL-12/23	Week 9	301.555	Non-responder
Pt07	IL-12/23	Week 1	270.126	Non-responder
Pt07	IL-12/23	Week 9	255.717	Non-responder
Pt08	IL-12/23	Week 1	296.728	Non-responder
Pt08	IL-12/23	Week 9	319.662	Non-responder
Pt09	IL-12/23	Week 1	130.691	Non-responder
Pt09	IL-12/23	Week 9	305.01	Non-responder
Pt10	IL-12/23	Week 1	131.284	Non-responder
Pt10	IL-12/23	Week 9	133.398	Non-responder
Pt11	IL-12/23	Week 1	305.137	Non-responder
Pt11	IL-12/23	Week 9	322.921	Non-responder
Pt12	IL-12/23	Week 1	80.2493	Non-responder
Pt12	IL-12/23	Week 9	173.196	Non-responder
Pt13	IL-12/23	Week 1	146.045	Responder
Pt13	IL-12/23	Week 9	223.295	Responder
Pt14	IL-12/23	Week 1	257.29	Responder
Pt14	IL-12/23	Week 9	250.995	Responder
Pt15	IL-12/23	Week 1	208.435	Responder
Pt15	IL-12/23	Week 9	249.538	Responder
Pt16	IL-12/23	Week 1	234.271	Responder
Pt16	IL-12/23	Week 9	243.773	Responder
Pt17	IL-12/23	Week 1	253.369	Responder
Pt17	IL-12/23	Week 9	245.622	Responder
Pt18	IL-12/23	Week 1	23.151	Responder
Pt18	IL-12/23	Week 9	223.373	Responder
Pt19	IL-12/23	Week 1	173.094	Responder
Pt19	IL-12/23	Week 9	167.864	Responder
Pt20	IL-12/23	Week 1	223.891	Non-responder
Pt20	IL-12/23	Week 9	34.8528	Non-responder
Pt01	IL-15	Week 1	2.80631	Non-responder
Pt01	IL-15	Week 9	2.88205	Non-responder
Pt02	IL-15	Week 1	4.76356	Non-responder
Pt02	IL-15	Week 9	4.84126	Non-responder
Pt03	IL-15	Week 1	4.7127	Non-responder
Pt03	IL-15	Week 9	4.86264	Non-responder
Pt05	IL-15	Week 1	2.25584	Non-responder
Pt05	IL-15	Week 9	2.60607	Non-responder
Pt06	IL-15	Week 1	2.59906	Non-responder
Pt06	IL-15	Week 9	2.60754	Non-responder
Pt07	IL-15	Week 1	3.46765	Non-responder
Pt07	IL-15	Week 9	3.59397	Non-responder
Pt08	IL-15	Week 1	3.21903	Non-responder
Pt08	IL-15	Week 9	3.0525	Non-responder
Pt09	IL-15	Week 1	2.02592	Non-responder
Pt09	IL-15	Week 9	1.31193	Non-responder
Pt10	IL-15	Week 1	3.24492	Non-responder
Pt10	IL-15	Week 9	2.17754	Non-responder
Pt11	IL-15	Week 1	2.20195	Non-responder
Pt11	IL-15	Week 9	2.54014	Non-responder
Pt12	IL-15	Week 1	2.20718	Non-responder
Pt12	IL-15	Week 9	2.48145	Non-responder
Pt13	IL-15	Week 1	2.44842	Responder
Pt13	IL-15	Week 9	2.37018	Responder
Pt14	IL-15	Week 1	2.8563	Responder
Pt14	IL-15	Week 9	2.3774	Responder
Pt15	IL-15	Week 1	2.83741	Responder
Pt15	IL-15	Week 9	2.50349	Responder
Pt16	IL-15	Week 1	2.25758	Responder
Pt16	IL-15	Week 9	1.81962	Responder
Pt17	IL-15	Week 1	1.99629	Responder
Pt17	IL-15	Week 9	1.78983	Responder
Pt18	IL-15	Week 1	10.7646	Responder
Pt18	IL-15	Week 9	4.40618	Responder
Pt19	IL-15	Week 1	3.23807	Responder
Pt19	IL-15	Week 9	2.98381	Responder
Pt20	IL-15	Week 1	3.11439	Non-responder
Pt20	IL-15	Week 9	5.35406	Non-responder
Pt01	IL-16	Week 1	232.141	Non-responder
Pt01	IL-16	Week 9	232.718	Non-responder
Pt02	IL-16	Week 1	257.733	Non-responder
Pt02	IL-16	Week 9	102.166	Non-responder
Pt03	IL-16	Week 1	156.479	Non-responder
Pt03	IL-16	Week 9	149.631	Non-responder
Pt05	IL-16	Week 1	230.37	Non-responder
Pt05	IL-16	Week 9	365.271	Non-responder
Pt06	IL-16	Week 1	244.166	Non-responder
Pt06	IL-16	Week 9	236.179	Non-responder
Pt07	IL-16	Week 1	196.663	Non-responder
Pt07	IL-16	Week 9	243.426	Non-responder
Pt08	IL-16	Week 1	425.321	Non-responder
Pt08	IL-16	Week 9	427.178	Non-responder
Pt09	IL-16	Week 1	80.155	Non-responder
Pt09	IL-16	Week 9	79.222	Non-responder
Pt10	IL-16	Week 1	197.066	Non-responder
Pt10	IL-16	Week 9	260.568	Non-responder
Pt11	IL-16	Week 1	220.628	Non-responder
Pt11	IL-16	Week 9	289.879	Non-responder
Pt12	IL-16	Week 1	205.431	Non-responder
Pt12	IL-16	Week 9	229.393	Non-responder
Pt13	IL-16	Week 1	211.038	Responder
Pt13	IL-16	Week 9	298.271	Responder
Pt14	IL-16	Week 1	160.869	Responder
Pt14	IL-16	Week 9	226.716	Responder
Pt15	IL-16	Week 1	140.302	Responder
Pt15	IL-16	Week 9	178.739	Responder
Pt16	IL-16	Week 1	264.268	Responder
Pt16	IL-16	Week 9	274.671	Responder
Pt17	IL-16	Week 1	195.172	Responder
Pt17	IL-16	Week 9	362.493	Responder
Pt18	IL-16	Week 1	103.271	Responder
Pt18	IL-16	Week 9	265.812	Responder
Pt19	IL-16	Week 1	132.9	Responder
Pt19	IL-16	Week 9	123.246	Responder
Pt20	IL-16	Week 1	184.062	Non-responder
Pt20	IL-16	Week 9	302.379	Non-responder
Pt01	IL-17a	Week 1	4.69987	Non-responder
Pt01	IL-17a	Week 9	6.55197	Non-responder
Pt02	IL-17a	Week 1	13.5664	Non-responder
Pt02	IL-17a	Week 9	1	Non-responder
Pt03	IL-17a	Week 1	2.54848	Non-responder
Pt03	IL-17a	Week 9	2.51792	Non-responder
Pt05	IL-17a	Week 1	2.16101	Non-responder
Pt05	IL-17a	Week 9	2.81336	Non-responder
Pt06	IL-17a	Week 1	3.13764	Non-responder
Pt06	IL-17a	Week 9	5.44396	Non-responder
Pt07	IL-17a	Week 1	5.53971	Non-responder
Pt07	IL-17a	Week 9	4.59313	Non-responder
Pt08	IL-17a	Week 1	5.68511	Non-responder
Pt08	IL-17a	Week 9	5.10096	Non-responder
Pt09	IL-17a	Week 1	2.79642	Non-responder
Pt09	IL-17a	Week 9	5.76869	Non-responder
Pt10	IL-17a	Week 1	2.45446	Non-responder
Pt10	IL-17a	Week 9	2.27439	Non-responder
Pt11	IL-17a	Week 1	4.22195	Non-responder
Pt11	IL-17a	Week 9	3.17527	Non-responder
Pt12	IL-17a	Week 1	2.00738	Non-responder
Pt12	IL-17a	Week 9	2.81004	Non-responder
Pt13	IL-17a	Week 1	4.63721	Responder
Pt13	IL-17a	Week 9	6.02285	Responder
Pt14	IL-17a	Week 1	4.94239	Responder
Pt14	IL-17a	Week 9	3.99952	Responder
Pt15	IL-17a	Week 1	2.85927	Responder
Pt15	IL-17a	Week 9	3.43585	Responder
Pt16	IL-17a	Week 1	4.88051	Responder
Pt16	IL-17a	Week 9	5.41734	Responder
Pt17	IL-17a	Week 1	3.49397	Responder
Pt17	IL-17a	Week 9	2.35115	Responder
Pt18	IL-17a	Week 1	4.38586	Responder
Pt18	IL-17a	Week 9	4.19578	Responder
Pt19	IL-17a	Week 1	3.93415	Responder
Pt19	IL-17a	Week 9	3.77878	Responder
Pt20	IL-17a	Week 1	2.6661	Non-responder
Pt20	IL-17a	Week 9	1.21243	Non-responder
Pt01	IL-1a	Week 1	3.49788	Non-responder
Pt01	IL-1a	Week 9	3.35777	Non-responder
Pt02	IL-1a	Week 1	1.1632	Non-responder
Pt02	IL-1a	Week 9	0.995493	Non-responder
Pt03	IL-1a	Week 1	2.76171	Non-responder
Pt03	IL-1a	Week 9	2.36304	Non-responder
Pt05	IL-1a	Week 1	2.18017	Non-responder
Pt05	IL-1a	Week 9	2.07758	Non-responder
Pt06	IL-1a	Week 1	0.993759	Non-responder
Pt06	IL-1a	Week 9	1.12668	Non-responder
Pt07	IL-1a	Week 1	2.85686	Non-responder
Pt07	IL-1a	Week 9	2.93002	Non-responder
Pt08	IL-1a	Week 1	4.88322	Non-responder
Pt08	IL-1a	Week 9	5.11167	Non-responder
Pt09	IL-1a	Week 1	0.794784	Non-responder
Pt09	IL-1a	Week 9	0.972363	Non-responder
Pt10	IL-1a	Week 1	1.2603	Non-responder
Pt10	IL-1a	Week 9	1.02152	Non-responder
Pt11	IL-1a	Week 1	3.25699	Non-responder
Pt11	IL-1a	Week 9	3.37656	Non-responder
Pt12	IL-1a	Week 1	0.574164	Non-responder
Pt12	IL-1a	Week 9	0.794722	Non-responder
Pt13	IL-1a	Week 1	0.748771	Responder
Pt13	IL-1a	Week 9	0.871435	Responder
Pt14	IL-1a	Week 1	3.0747	Responder
Pt14	IL-1a	Week 9	2.93331	Responder
Pt15	IL-1a	Week 1	2.49595	Responder
Pt15	IL-1a	Week 9	3.61433	Responder
Pt16	IL-1a	Week 1	1.30002	Responder
Pt16	IL-1a	Week 9	1.09381	Responder
Pt17	IL-1a	Week 1	0.635529	Responder
Pt17	IL-1a	Week 9	0.710766	Responder
Pt18	IL-1a	Week 1	0.760152	Responder
Pt18	IL-1a	Week 9	0.556497	Responder
Pt19	IL-1a	Week 1	5.0009	Responder
Pt19	IL-1a	Week 9	5.30418	Responder
Pt20	IL-1a	Week 1	3.12059	Non-responder
Pt20	IL-1a	Week 9	1.91831	Non-responder
Pt01	IL-6	Week 1	1.97907	Non-responder
Pt01	IL-6	Week 9	1.69348	Non-responder
Pt02	IL-6	Week 1	2.46782	Non-responder
Pt02	IL-6	Week 9	3.57011	Non-responder
Pt03	IL-6	Week 1	2.16821	Non-responder
Pt03	IL-6	Week 9	2.80402	Non-responder
Pt05	IL-6	Week 1	3.18909	Non-responder
Pt05	IL-6	Week 9	4.32992	Non-responder
Pt06	IL-6	Week 1	3.88214	Non-responder
Pt06	IL-6	Week 9	2.62112	Non-responder
Pt07	IL-6	Week 1	5.37314	Non-responder
Pt07	IL-6	Week 9	11.9884	Non-responder
Pt08	IL-6	Week 1	15.2626	Non-responder
Pt08	IL-6	Week 9	20.2791	Non-responder
Pt09	IL-6	Week 1	20.4198	Non-responder
Pt09	IL-6	Week 9	8.37715	Non-responder
Pt10	IL-6	Week 1	2.78208	Non-responder
Pt10	IL-6	Week 9	0.967197	Non-responder
Pt11	IL-6	Week 1	0.892924	Non-responder
Pt11	IL-6	Week 9	1.3441	Non-responder
Pt12	IL-6	Week 1	0.80407	Non-responder
Pt12	IL-6	Week 9	1.12349	Non-responder
Pt13	IL-6	Week 1	1.06896	Responder
Pt13	IL-6	Week 9	1.74569	Responder
Pt14	IL-6	Week 1	15.6294	Responder
Pt14	IL-6	Week 9	3.37476	Responder
Pt15	IL-6	Week 1	6.23281	Responder
Pt15	IL-6	Week 9	3.58325	Responder
Pt16	IL-6	Week 1	5.57601	Responder
Pt16	IL-6	Week 9	4.30338	Responder
Pt17	IL-6	Week 1	1.13501	Responder
Pt17	IL-6	Week 9	0.996837	Responder
Pt18	IL-6	Week 1	4.19237	Responder
Pt18	IL-6	Week 9	5.27706	Responder
Pt19	IL-6	Week 1	1.14862	Responder
Pt19	IL-6	Week 9	1.06571	Responder
Pt20	IL-6	Week 1	2.22707	Non-responder
Pt20	IL-6	Week 9	4.04352	Non-responder
Pt01	IL-8	Week 1	1.93216	Non-responder
Pt01	IL-8	Week 9	4.71079	Non-responder
Pt02	IL-8	Week 1	8.72428	Non-responder
Pt02	IL-8	Week 9	28.2808	Non-responder
Pt03	IL-8	Week 1	6.24227	Non-responder
Pt03	IL-8	Week 9	5.55546	Non-responder
Pt05	IL-8	Week 1	16.0919	Non-responder
Pt05	IL-8	Week 9	20.5499	Non-responder
Pt06	IL-8	Week 1	7.81129	Non-responder
Pt06	IL-8	Week 9	6.6542	Non-responder
Pt07	IL-8	Week 1	5.03578	Non-responder
Pt07	IL-8	Week 9	14.3783	Non-responder
Pt08	IL-8	Week 1	15.6606	Non-responder
Pt08	IL-8	Week 9	15.2701	Non-responder
Pt09	IL-8	Week 1	15.8618	Non-responder
Pt09	IL-8	Week 9	5.22603	Non-responder
Pt10	IL-8	Week 1	2.09113	Non-responder
Pt10	IL-8	Week 9	4.12699	Non-responder
Pt11	IL-8	Week 1	1.98424	Non-responder
Pt11	IL-8	Week 9	2.56049	Non-responder
Pt12	IL-8	Week 1	5.64735	Non-responder
Pt12	IL-8	Week 9	4.55598	Non-responder
Pt13	IL-8	Week 1	2.64902	Responder
Pt13	IL-8	Week 9	3.30034	Responder
Pt14	IL-8	Week 1	11.1263	Responder
Pt14	IL-8	Week 9	4.12335	Responder
Pt15	IL-8	Week 1	7.326	Responder
Pt15	IL-8	Week 9	4.50317	Responder
Pt16	IL-8	Week 1	3.54104	Responder
Pt16	IL-8	Week 9	4.41756	Responder
Pt17	IL-8	Week 1	1.84351	Responder
Pt17	IL-8	Week 9	2.95834	Responder
Pt18	IL-8	Week 1	4.37475	Responder
Pt18	IL-8	Week 9	3.78166	Responder
Pt19	IL-8	Week 1	2.04818	Responder
Pt19	IL-8	Week 9	2.82332	Responder
Pt20	IL-8	Week 1	5.74287	Non-responder
Pt20	IL-8	Week 9	10.7079	Non-responder
Pt01	LTa	Week 1	0.2523	Non-responder
Pt01	LTa	Week 9	0.28126	Non-responder
Pt02	LTa	Week 1	0.30804	Non-responder
Pt02	LTa	Week 9	0.2	Non-responder
Pt03	LTa	Week 1	0.319775	Non-responder
Pt03	LTa	Week 9	0.281208	Non-responder
Pt05	LTa	Week 1	0.2	Non-responder
Pt05	LTa	Week 9	0.2706	Non-responder
Pt06	LTa	Week 1	0.227118	Non-responder
Pt06	LTa	Week 9	0.30921	Non-responder
Pt07	LTa	Week 1	0.272591	Non-responder
Pt07	LTa	Week 9	0.452503	Non-responder
Pt08	LTa	Week 1	0.460489	Non-responder
Pt08	LTa	Week 9	0.385974	Non-responder
Pt09	LTa	Week 1	0.2	Non-responder
Pt09	LTa	Week 9	0.353956	Non-responder
Pt10	LTa	Week 1	0.236807	Non-responder
Pt10	LTa	Week 9	0.2	Non-responder
Pt11	LTa	Week 1	0.202836	Non-responder
Pt11	LTa	Week 9	0.329409	Non-responder
Pt12	LTa	Week 1	0.20576	Non-responder
Pt12	LTa	Week 9	0.386915	Non-responder
Pt13	LTa	Week 1	0.435641	Responder
Pt13	LTa	Week 9	0.419431	Responder
Pt14	LTa	Week 1	0.335999	Responder
Pt14	LTa	Week 9	0.368588	Responder
Pt15	LTa	Week 1	0.232925	Responder
Pt15	LTa	Week 9	0.220328	Responder
Pt16	LTa	Week 1	0.441345	Responder
Pt16	LTa	Week 9	0.441262	Responder
Pt17	LTa	Week 1	0.263767	Responder
Pt17	LTa	Week 9	0.209614	Responder
Pt18	LTa	Week 1	0.253269	Responder
Pt18	LTa	Week 9	0.230024	Responder
Pt19	LTa	Week 1	0.318772	Responder
Pt19	LTa	Week 9	0.248408	Responder
Pt20	LTa	Week 1	0.234876	Non-responder
Pt20	LTa	Week 9	0.2	Non-responder
Pt01	TNF-a	Week 1	2.61615	Non-responder
Pt01	TNF-a	Week 9	2.63363	Non-responder
Pt02	TNF-a	Week 1	9.86584	Non-responder
Pt02	TNF-a	Week 9	2.95439	Non-responder
Pt03	TNF-a	Week 1	5.32512	Non-responder
Pt03	TNF-a	Week 9	4.97843	Non-responder
Pt05	TNF-a	Week 1	4.02652	Non-responder
Pt05	TNF-a	Week 9	5.40993	Non-responder
Pt06	TNF-a	Week 1	3.41335	Non-responder
Pt06	TNF-a	Week 9	3.86759	Non-responder
Pt07	TNF-a	Week 1	0.723067	Non-responder
Pt07	TNF-a	Week 9	0.824222	Non-responder
Pt08	TNF-a	Week 1	17.2993	Non-responder
Pt08	TNF-a	Week 9	21.556	Non-responder
Pt09	TNF-a	Week 1	3.28903	Non-responder
Pt09	TNF-a	Week 9	4.31387	Non-responder
Pt10	TNF-a	Week 1	2.37268	Non-responder
Pt10	TNF-a	Week 9	2.02304	Non-responder
Pt11	TNF-a	Week 1	2.53866	Non-responder
Pt11	TNF-a	Week 9	3.48309	Non-responder
Pt12	TNF-a	Week 1	2.38794	Non-responder
Pt12	TNF-a	Week 9	3.10924	Non-responder
Pt13	TNF-a	Week 1	3.94707	Responder
Pt13	TNF-a	Week 9	4.70332	Responder
Pt14	TNF-a	Week 1	2.46987	Responder
Pt14	TNF-a	Week 9	1.93333	Responder
Pt15	TNF-a	Week 1	2.50591	Responder
Pt15	TNF-a	Week 9	2.51136	Responder
Pt16	TNF-a	Week 1	2.93803	Responder
Pt16	TNF-a	Week 9	3.26513	Responder
Pt17	TNF-a	Week 1	2.08534	Responder
Pt17	TNF-a	Week 9	1.82729	Responder
Pt18	TNF-a	Week 1	5.39037	Responder
Pt18	TNF-a	Week 9	4.79031	Responder
Pt19	TNF-a	Week 1	2.05692	Responder
Pt19	TNF-a	Week 9	1.88964	Responder
Pt20	TNF-a	Week 1	3.85668	Non-responder
Pt20	TNF-a	Week 9	3.02525	Non-responder

## Sheet: Fig S6
trial_id	measurement	timepoint	value	responder
Pt01	CD4+	Tumour biopsy	15.4001	Non-responder
Pt01	CD4+	Post-op tumour	14.988	Non-responder
Pt01	CD4+	Post-op VTT	5.56882	Non-responder
Pt02	CD4+	Tumour biopsy	18.5306	Non-responder
Pt02	CD4+	Post-op tumour	2.49469	Non-responder
Pt02	CD4+	Post-op VTT	2.84098	Non-responder
Pt03	CD4+	Tumour biopsy	0	Non-responder
Pt03	CD4+	Post-op tumour	#N/A	Non-responder
Pt03	CD4+	Post-op VTT	8.11552	Non-responder
Pt04	CD4+	Tumour biopsy	5.86371	Non-responder
Pt04	CD4+	Post-op tumour	3.84272	Non-responder
Pt04	CD4+	Post-op VTT	2.10171	Non-responder
Pt05	CD4+	Tumour biopsy	4.93628	Non-responder
Pt05	CD4+	Post-op tumour	#N/A	Non-responder
Pt05	CD4+	Post-op VTT	#N/A	Non-responder
Pt06	CD4+	Tumour biopsy	2.3109	Non-responder
Pt06	CD4+	Post-op tumour	13.8645	Non-responder
Pt06	CD4+	Post-op VTT	14.3633	Non-responder
Pt07	CD4+	Tumour biopsy	#N/A	Non-responder
Pt07	CD4+	Post-op tumour	#N/A	Non-responder
Pt07	CD4+	Post-op VTT	#N/A	Non-responder
Pt08	CD4+	Tumour biopsy	8.02351	Non-responder
Pt08	CD4+	Post-op tumour	6.99829	Non-responder
Pt08	CD4+	Post-op VTT	7.53697	Non-responder
Pt09	CD4+	Tumour biopsy	#N/A	Non-responder
Pt09	CD4+	Post-op tumour	1.32441	Non-responder
Pt09	CD4+	Post-op VTT	13.751	Non-responder
Pt10	CD4+	Tumour biopsy	#N/A	Non-responder
Pt10	CD4+	Post-op tumour	10.9205	Non-responder
Pt10	CD4+	Post-op VTT	#N/A	Non-responder
Pt11	CD4+	Tumour biopsy	#N/A	Non-responder
Pt11	CD4+	Post-op tumour	18.4839	Non-responder
Pt11	CD4+	Post-op VTT	3.85923	Non-responder
Pt12	CD4+	Tumour biopsy	10.7711	Non-responder
Pt12	CD4+	Post-op tumour	8.71668	Non-responder
Pt12	CD4+	Post-op VTT	#N/A	Non-responder
Pt13	CD4+	Tumour biopsy	13.7335	Responder
Pt13	CD4+	Post-op tumour	7.44939	Responder
Pt13	CD4+	Post-op VTT	#N/A	Responder
Pt14	CD4+	Tumour biopsy	1.57345	Responder
Pt14	CD4+	Post-op tumour	2.60203	Responder
Pt14	CD4+	Post-op VTT	2.5106	Responder
Pt15	CD4+	Tumour biopsy	#N/A	Responder
Pt15	CD4+	Post-op tumour	8.80183	Responder
Pt15	CD4+	Post-op VTT	19.2991	Responder
Pt16	CD4+	Tumour biopsy	8.93169	Responder
Pt16	CD4+	Post-op tumour	9.01911	Responder
Pt16	CD4+	Post-op VTT	4.93013	Responder
Pt17	CD4+	Tumour biopsy	#N/A	Responder
Pt17	CD4+	Post-op tumour	1.89708	Responder
Pt17	CD4+	Post-op VTT	#N/A	Responder
Pt18	CD4+	Tumour biopsy	1.51568	Responder
Pt18	CD4+	Post-op tumour	#N/A	Responder
Pt18	CD4+	Post-op VTT	#N/A	Responder
Pt19	CD4+	Tumour biopsy	6.75944	Responder
Pt19	CD4+	Post-op tumour	17.0084	Responder
Pt19	CD4+	Post-op VTT	9.37916	Responder
Pt20	CD4+	Tumour biopsy	#N/A	Non-responder
Pt20	CD4+	Post-op tumour	#N/A	Non-responder
Pt20	CD4+	Post-op VTT	#N/A	Non-responder
Pt01	CD4+ PD-1+	Tumour biopsy	5.71621	Non-responder
Pt01	CD4+ PD-1+	Post-op tumour	1.45883	Non-responder
Pt01	CD4+ PD-1+	Post-op VTT	0.588159	Non-responder
Pt02	CD4+ PD-1+	Tumour biopsy	6.52075	Non-responder
Pt02	CD4+ PD-1+	Post-op tumour	0.627405	Non-responder
Pt02	CD4+ PD-1+	Post-op VTT	1.01056	Non-responder
Pt03	CD4+ PD-1+	Tumour biopsy	0	Non-responder
Pt03	CD4+ PD-1+	Post-op tumour	#N/A	Non-responder
Pt03	CD4+ PD-1+	Post-op VTT	1.55931	Non-responder
Pt04	CD4+ PD-1+	Tumour biopsy	0.501849	Non-responder
Pt04	CD4+ PD-1+	Post-op tumour	0.336067	Non-responder
Pt04	CD4+ PD-1+	Post-op VTT	0.313097	Non-responder
Pt05	CD4+ PD-1+	Tumour biopsy	0.209245	Non-responder
Pt05	CD4+ PD-1+	Post-op tumour	#N/A	Non-responder
Pt05	CD4+ PD-1+	Post-op VTT	#N/A	Non-responder
Pt06	CD4+ PD-1+	Tumour biopsy	0.053742	Non-responder
Pt06	CD4+ PD-1+	Post-op tumour	1.38589	Non-responder
Pt06	CD4+ PD-1+	Post-op VTT	1.81074	Non-responder
Pt07	CD4+ PD-1+	Tumour biopsy	#N/A	Non-responder
Pt07	CD4+ PD-1+	Post-op tumour	#N/A	Non-responder
Pt07	CD4+ PD-1+	Post-op VTT	#N/A	Non-responder
Pt08	CD4+ PD-1+	Tumour biopsy	1.06669	Non-responder
Pt08	CD4+ PD-1+	Post-op tumour	0.854803	Non-responder
Pt08	CD4+ PD-1+	Post-op VTT	1.35425	Non-responder
Pt09	CD4+ PD-1+	Tumour biopsy	#N/A	Non-responder
Pt09	CD4+ PD-1+	Post-op tumour	0.153353	Non-responder
Pt09	CD4+ PD-1+	Post-op VTT	1.64111	Non-responder
Pt10	CD4+ PD-1+	Tumour biopsy	#N/A	Non-responder
Pt10	CD4+ PD-1+	Post-op tumour	1.76346	Non-responder
Pt10	CD4+ PD-1+	Post-op VTT	#N/A	Non-responder
Pt11	CD4+ PD-1+	Tumour biopsy	#N/A	Non-responder
Pt11	CD4+ PD-1+	Post-op tumour	3.10116	Non-responder
Pt11	CD4+ PD-1+	Post-op VTT	0.161254	Non-responder
Pt12	CD4+ PD-1+	Tumour biopsy	1.08507	Non-responder
Pt12	CD4+ PD-1+	Post-op tumour	0.497693	Non-responder
Pt12	CD4+ PD-1+	Post-op VTT	#N/A	Non-responder
Pt13	CD4+ PD-1+	Tumour biopsy	2.65233	Responder
Pt13	CD4+ PD-1+	Post-op tumour	0.852055	Responder
Pt13	CD4+ PD-1+	Post-op VTT	#N/A	Responder
Pt14	CD4+ PD-1+	Tumour biopsy	0.191639	Responder
Pt14	CD4+ PD-1+	Post-op tumour	0.566551	Responder
Pt14	CD4+ PD-1+	Post-op VTT	0.580705	Responder
Pt15	CD4+ PD-1+	Tumour biopsy	#N/A	Responder
Pt15	CD4+ PD-1+	Post-op tumour	0.096627	Responder
Pt15	CD4+ PD-1+	Post-op VTT	2.6229	Responder
Pt16	CD4+ PD-1+	Tumour biopsy	0.823241	Responder
Pt16	CD4+ PD-1+	Post-op tumour	0.251358	Responder
Pt16	CD4+ PD-1+	Post-op VTT	0.067164	Responder
Pt17	CD4+ PD-1+	Tumour biopsy	#N/A	Responder
Pt17	CD4+ PD-1+	Post-op tumour	0.062541	Responder
Pt17	CD4+ PD-1+	Post-op VTT	#N/A	Responder
Pt18	CD4+ PD-1+	Tumour biopsy	0.064958	Responder
Pt18	CD4+ PD-1+	Post-op tumour	#N/A	Responder
Pt18	CD4+ PD-1+	Post-op VTT	#N/A	Responder
Pt19	CD4+ PD-1+	Tumour biopsy	0.710026	Responder
Pt19	CD4+ PD-1+	Post-op tumour	2.31693	Responder
Pt19	CD4+ PD-1+	Post-op VTT	1.66193	Responder
Pt20	CD4+ PD-1+	Tumour biopsy	#N/A	Non-responder
Pt20	CD4+ PD-1+	Post-op tumour	#N/A	Non-responder
Pt20	CD4+ PD-1+	Post-op VTT	#N/A	Non-responder
Pt01	CD4+ PD-1-	Tumour biopsy	9.68393	Non-responder
Pt01	CD4+ PD-1-	Post-op tumour	13.5292	Non-responder
Pt01	CD4+ PD-1-	Post-op VTT	4.98066	Non-responder
Pt02	CD4+ PD-1-	Tumour biopsy	12.0099	Non-responder
Pt02	CD4+ PD-1-	Post-op tumour	1.86729	Non-responder
Pt02	CD4+ PD-1-	Post-op VTT	1.83041	Non-responder
Pt03	CD4+ PD-1-	Tumour biopsy	0	Non-responder
Pt03	CD4+ PD-1-	Post-op tumour	#N/A	Non-responder
Pt03	CD4+ PD-1-	Post-op VTT	6.55621	Non-responder
Pt04	CD4+ PD-1-	Tumour biopsy	5.36186	Non-responder
Pt04	CD4+ PD-1-	Post-op tumour	3.50665	Non-responder
Pt04	CD4+ PD-1-	Post-op VTT	1.78862	Non-responder
Pt05	CD4+ PD-1-	Tumour biopsy	4.72703	Non-responder
Pt05	CD4+ PD-1-	Post-op tumour	#N/A	Non-responder
Pt05	CD4+ PD-1-	Post-op VTT	#N/A	Non-responder
Pt06	CD4+ PD-1-	Tumour biopsy	2.25715	Non-responder
Pt06	CD4+ PD-1-	Post-op tumour	12.4786	Non-responder
Pt06	CD4+ PD-1-	Post-op VTT	12.5526	Non-responder
Pt07	CD4+ PD-1-	Tumour biopsy	#N/A	Non-responder
Pt07	CD4+ PD-1-	Post-op tumour	#N/A	Non-responder
Pt07	CD4+ PD-1-	Post-op VTT	#N/A	Non-responder
Pt08	CD4+ PD-1-	Tumour biopsy	6.95683	Non-responder
Pt08	CD4+ PD-1-	Post-op tumour	6.14349	Non-responder
Pt08	CD4+ PD-1-	Post-op VTT	6.18272	Non-responder
Pt09	CD4+ PD-1-	Tumour biopsy	#N/A	Non-responder
Pt09	CD4+ PD-1-	Post-op tumour	1.17106	Non-responder
Pt09	CD4+ PD-1-	Post-op VTT	12.1099	Non-responder
Pt10	CD4+ PD-1-	Tumour biopsy	#N/A	Non-responder
Pt10	CD4+ PD-1-	Post-op tumour	9.15707	Non-responder
Pt10	CD4+ PD-1-	Post-op VTT	#N/A	Non-responder
Pt11	CD4+ PD-1-	Tumour biopsy	#N/A	Non-responder
Pt11	CD4+ PD-1-	Post-op tumour	15.3827	Non-responder
Pt11	CD4+ PD-1-	Post-op VTT	3.69798	Non-responder
Pt12	CD4+ PD-1-	Tumour biopsy	9.68605	Non-responder
Pt12	CD4+ PD-1-	Post-op tumour	8.21898	Non-responder
Pt12	CD4+ PD-1-	Post-op VTT	#N/A	Non-responder
Pt13	CD4+ PD-1-	Tumour biopsy	11.0812	Responder
Pt13	CD4+ PD-1-	Post-op tumour	6.59733	Responder
Pt13	CD4+ PD-1-	Post-op VTT	#N/A	Responder
Pt14	CD4+ PD-1-	Tumour biopsy	1.38181	Responder
Pt14	CD4+ PD-1-	Post-op tumour	2.03548	Responder
Pt14	CD4+ PD-1-	Post-op VTT	1.92989	Responder
Pt15	CD4+ PD-1-	Tumour biopsy	#N/A	Responder
Pt15	CD4+ PD-1-	Post-op tumour	8.7052	Responder
Pt15	CD4+ PD-1-	Post-op VTT	16.6762	Responder
Pt16	CD4+ PD-1-	Tumour biopsy	8.10845	Responder
Pt16	CD4+ PD-1-	Post-op tumour	8.76776	Responder
Pt16	CD4+ PD-1-	Post-op VTT	4.86296	Responder
Pt17	CD4+ PD-1-	Tumour biopsy	#N/A	Responder
Pt17	CD4+ PD-1-	Post-op tumour	1.83454	Responder
Pt17	CD4+ PD-1-	Post-op VTT	#N/A	Responder
Pt18	CD4+ PD-1-	Tumour biopsy	1.45072	Responder
Pt18	CD4+ PD-1-	Post-op tumour	#N/A	Responder
Pt18	CD4+ PD-1-	Post-op VTT	#N/A	Responder
Pt19	CD4+ PD-1-	Tumour biopsy	6.04942	Responder
Pt19	CD4+ PD-1-	Post-op tumour	14.6914	Responder
Pt19	CD4+ PD-1-	Post-op VTT	7.71723	Responder
Pt20	CD4+ PD-1-	Tumour biopsy	#N/A	Non-responder
Pt20	CD4+ PD-1-	Post-op tumour	#N/A	Non-responder
Pt20	CD4+ PD-1-	Post-op VTT	#N/A	Non-responder
Pt01	CD68+ macrophages	Tumour biopsy	1.95463	Non-responder
Pt01	CD68+ macrophages	Post-op tumour	2.14114	Non-responder
Pt01	CD68+ macrophages	Post-op VTT	1.72949	Non-responder
Pt02	CD68+ macrophages	Tumour biopsy	1.36405	Non-responder
Pt02	CD68+ macrophages	Post-op tumour	1.35802	Non-responder
Pt02	CD68+ macrophages	Post-op VTT	0.661638	Non-responder
Pt03	CD68+ macrophages	Tumour biopsy	0.043856	Non-responder
Pt03	CD68+ macrophages	Post-op tumour	11.5114	Non-responder
Pt03	CD68+ macrophages	Post-op VTT	0.901788	Non-responder
Pt04	CD68+ macrophages	Tumour biopsy	0.64372	Non-responder
Pt04	CD68+ macrophages	Post-op tumour	0.282216	Non-responder
Pt04	CD68+ macrophages	Post-op VTT	0.365457	Non-responder
Pt05	CD68+ macrophages	Tumour biopsy	11.4717	Non-responder
Pt05	CD68+ macrophages	Post-op tumour	#N/A	Non-responder
Pt05	CD68+ macrophages	Post-op VTT	#N/A	Non-responder
Pt06	CD68+ macrophages	Tumour biopsy	#N/A	Non-responder
Pt06	CD68+ macrophages	Post-op tumour	1.63269	Non-responder
Pt06	CD68+ macrophages	Post-op VTT	0.962611	Non-responder
Pt07	CD68+ macrophages	Tumour biopsy	6.95385	Non-responder
Pt07	CD68+ macrophages	Post-op tumour	#N/A	Non-responder
Pt07	CD68+ macrophages	Post-op VTT	#N/A	Non-responder
Pt08	CD68+ macrophages	Tumour biopsy	2.2291	Non-responder
Pt08	CD68+ macrophages	Post-op tumour	0.950923	Non-responder
Pt08	CD68+ macrophages	Post-op VTT	2.44717	Non-responder
Pt09	CD68+ macrophages	Tumour biopsy	#N/A	Non-responder
Pt09	CD68+ macrophages	Post-op tumour	0.463957	Non-responder
Pt09	CD68+ macrophages	Post-op VTT	0.687926	Non-responder
Pt10	CD68+ macrophages	Tumour biopsy	1.20507	Non-responder
Pt10	CD68+ macrophages	Post-op tumour	0.630515	Non-responder
Pt10	CD68+ macrophages	Post-op VTT	#N/A	Non-responder
Pt11	CD68+ macrophages	Tumour biopsy	#N/A	Non-responder
Pt11	CD68+ macrophages	Post-op tumour	2.23684	Non-responder
Pt11	CD68+ macrophages	Post-op VTT	0.11499	Non-responder
Pt12	CD68+ macrophages	Tumour biopsy	3.27735	Non-responder
Pt12	CD68+ macrophages	Post-op tumour	1.44085	Non-responder
Pt12	CD68+ macrophages	Post-op VTT	#N/A	Non-responder
Pt13	CD68+ macrophages	Tumour biopsy	3.53216	Responder
Pt13	CD68+ macrophages	Post-op tumour	1.08263	Responder
Pt13	CD68+ macrophages	Post-op VTT	#N/A	Responder
Pt14	CD68+ macrophages	Tumour biopsy	0.455002	Responder
Pt14	CD68+ macrophages	Post-op tumour	2.41486	Responder
Pt14	CD68+ macrophages	Post-op VTT	1.38674	Responder
Pt15	CD68+ macrophages	Tumour biopsy	1.45633	Responder
Pt15	CD68+ macrophages	Post-op tumour	0.487754	Responder
Pt15	CD68+ macrophages	Post-op VTT	0.221122	Responder
Pt16	CD68+ macrophages	Tumour biopsy	1.13068	Responder
Pt16	CD68+ macrophages	Post-op tumour	0.560038	Responder
Pt16	CD68+ macrophages	Post-op VTT	0.265517	Responder
Pt17	CD68+ macrophages	Tumour biopsy	6.56771	Responder
Pt17	CD68+ macrophages	Post-op tumour	0.846356	Responder
Pt17	CD68+ macrophages	Post-op VTT	0.809857	Responder
Pt18	CD68+ macrophages	Tumour biopsy	2.56187	Responder
Pt18	CD68+ macrophages	Post-op tumour	#N/A	Responder
Pt18	CD68+ macrophages	Post-op VTT	#N/A	Responder
Pt19	CD68+ macrophages	Tumour biopsy	2.09588	Responder
Pt19	CD68+ macrophages	Post-op tumour	2.04148	Responder
Pt19	CD68+ macrophages	Post-op VTT	1.63684	Responder
Pt20	CD68+ macrophages	Tumour biopsy	#N/A	Non-responder
Pt20	CD68+ macrophages	Post-op tumour	#N/A	Non-responder
Pt20	CD68+ macrophages	Post-op VTT	#N/A	Non-responder
Pt01	CD8+	Tumour biopsy	#N/A	Non-responder
Pt01	CD8+	Post-op tumour	2.09993	Non-responder
Pt01	CD8+	Post-op VTT	4.61191	Non-responder
Pt02	CD8+	Tumour biopsy	8.76407	Non-responder
Pt02	CD8+	Post-op tumour	7.85819	Non-responder
Pt02	CD8+	Post-op VTT	6.74641	Non-responder
Pt03	CD8+	Tumour biopsy	0.18018	Non-responder
Pt03	CD8+	Post-op tumour	1.21786	Non-responder
Pt03	CD8+	Post-op VTT	9.13383	Non-responder
Pt04	CD8+	Tumour biopsy	3.34373	Non-responder
Pt04	CD8+	Post-op tumour	1.86507	Non-responder
Pt04	CD8+	Post-op VTT	2.30921	Non-responder
Pt05	CD8+	Tumour biopsy	1.14808	Non-responder
Pt05	CD8+	Post-op tumour	#N/A	Non-responder
Pt05	CD8+	Post-op VTT	#N/A	Non-responder
Pt06	CD8+	Tumour biopsy	3.4382	Non-responder
Pt06	CD8+	Post-op tumour	15.4355	Non-responder
Pt06	CD8+	Post-op VTT	13.0775	Non-responder
Pt07	CD8+	Tumour biopsy	2.25496	Non-responder
Pt07	CD8+	Post-op tumour	#N/A	Non-responder
Pt07	CD8+	Post-op VTT	#N/A	Non-responder
Pt08	CD8+	Tumour biopsy	17.8907	Non-responder
Pt08	CD8+	Post-op tumour	35.8144	Non-responder
Pt08	CD8+	Post-op VTT	12.7545	Non-responder
Pt09	CD8+	Tumour biopsy	#N/A	Non-responder
Pt09	CD8+	Post-op tumour	1.21719	Non-responder
Pt09	CD8+	Post-op VTT	9.90244	Non-responder
Pt10	CD8+	Tumour biopsy	#N/A	Non-responder
Pt10	CD8+	Post-op tumour	12.3753	Non-responder
Pt10	CD8+	Post-op VTT	#N/A	Non-responder
Pt11	CD8+	Tumour biopsy	#N/A	Non-responder
Pt11	CD8+	Post-op tumour	9.87884	Non-responder
Pt11	CD8+	Post-op VTT	5.65217	Non-responder
Pt12	CD8+	Tumour biopsy	3.74396	Non-responder
Pt12	CD8+	Post-op tumour	0.989603	Non-responder
Pt12	CD8+	Post-op VTT	#N/A	Non-responder
Pt13	CD8+	Tumour biopsy	3.78699	Responder
Pt13	CD8+	Post-op tumour	2.35896	Responder
Pt13	CD8+	Post-op VTT	#N/A	Responder
Pt14	CD8+	Tumour biopsy	1.33116	Responder
Pt14	CD8+	Post-op tumour	3.39828	Responder
Pt14	CD8+	Post-op VTT	3.20587	Responder
Pt15	CD8+	Tumour biopsy	#N/A	Responder
Pt15	CD8+	Post-op tumour	1.66619	Responder
Pt15	CD8+	Post-op VTT	7.17351	Responder
Pt16	CD8+	Tumour biopsy	8.18178	Responder
Pt16	CD8+	Post-op tumour	2.17574	Responder
Pt16	CD8+	Post-op VTT	2.79804	Responder
Pt17	CD8+	Tumour biopsy	#N/A	Responder
Pt17	CD8+	Post-op tumour	1.26648	Responder
Pt17	CD8+	Post-op VTT	1.46922	Responder
Pt18	CD8+	Tumour biopsy	3.33341	Responder
Pt18	CD8+	Post-op tumour	#N/A	Responder
Pt18	CD8+	Post-op VTT	#N/A	Responder
Pt19	CD8+	Tumour biopsy	3.13527	Responder
Pt19	CD8+	Post-op tumour	6.34965	Responder
Pt19	CD8+	Post-op VTT	6.83163	Responder
Pt20	CD8+	Tumour biopsy	#N/A	Non-responder
Pt20	CD8+	Post-op tumour	#N/A	Non-responder
Pt20	CD8+	Post-op VTT	#N/A	Non-responder
Pt01	CD8+ GZMB+	Tumour biopsy	#N/A	Non-responder
Pt01	CD8+ GZMB+	Post-op tumour	#N/A	Non-responder
Pt01	CD8+ GZMB+	Post-op VTT	0.494141	Non-responder
Pt02	CD8+ GZMB+	Tumour biopsy	0.862101	Non-responder
Pt02	CD8+ GZMB+	Post-op tumour	1.22031	Non-responder
Pt02	CD8+ GZMB+	Post-op VTT	0.528257	Non-responder
Pt03	CD8+ GZMB+	Tumour biopsy	0	Non-responder
Pt03	CD8+ GZMB+	Post-op tumour	0.202977	Non-responder
Pt03	CD8+ GZMB+	Post-op VTT	0.194421	Non-responder
Pt04	CD8+ GZMB+	Tumour biopsy	1.12613	Non-responder
Pt04	CD8+ GZMB+	Post-op tumour	0.451571	Non-responder
Pt04	CD8+ GZMB+	Post-op VTT	1.49048	Non-responder
Pt05	CD8+ GZMB+	Tumour biopsy	0.196813	Non-responder
Pt05	CD8+ GZMB+	Post-op tumour	#N/A	Non-responder
Pt05	CD8+ GZMB+	Post-op VTT	#N/A	Non-responder
Pt06	CD8+ GZMB+	Tumour biopsy	0.083519	Non-responder
Pt06	CD8+ GZMB+	Post-op tumour	4.89683	Non-responder
Pt06	CD8+ GZMB+	Post-op VTT	2.85169	Non-responder
Pt07	CD8+ GZMB+	Tumour biopsy	0.691521	Non-responder
Pt07	CD8+ GZMB+	Post-op tumour	#N/A	Non-responder
Pt07	CD8+ GZMB+	Post-op VTT	#N/A	Non-responder
Pt08	CD8+ GZMB+	Tumour biopsy	1.72372	Non-responder
Pt08	CD8+ GZMB+	Post-op tumour	13.6645	Non-responder
Pt08	CD8+ GZMB+	Post-op VTT	3.51157	Non-responder
Pt09	CD8+ GZMB+	Tumour biopsy	#N/A	Non-responder
Pt09	CD8+ GZMB+	Post-op tumour	0.063506	Non-responder
Pt09	CD8+ GZMB+	Post-op VTT	0.724203	Non-responder
Pt10	CD8+ GZMB+	Tumour biopsy	#N/A	Non-responder
Pt10	CD8+ GZMB+	Post-op tumour	1.36587	Non-responder
Pt10	CD8+ GZMB+	Post-op VTT	#N/A	Non-responder
Pt11	CD8+ GZMB+	Tumour biopsy	#N/A	Non-responder
Pt11	CD8+ GZMB+	Post-op tumour	0.512582	Non-responder
Pt11	CD8+ GZMB+	Post-op VTT	0.030018	Non-responder
Pt12	CD8+ GZMB+	Tumour biopsy	0.296443	Non-responder
Pt12	CD8+ GZMB+	Post-op tumour	0.056835	Non-responder
Pt12	CD8+ GZMB+	Post-op VTT	#N/A	Non-responder
Pt13	CD8+ GZMB+	Tumour biopsy	1.53816	Responder
Pt13	CD8+ GZMB+	Post-op tumour	0.572651	Responder
Pt13	CD8+ GZMB+	Post-op VTT	#N/A	Responder
Pt14	CD8+ GZMB+	Tumour biopsy	0.778934	Responder
Pt14	CD8+ GZMB+	Post-op tumour	0.104992	Responder
Pt14	CD8+ GZMB+	Post-op VTT	0.052079	Responder
Pt15	CD8+ GZMB+	Tumour biopsy	#N/A	Responder
Pt15	CD8+ GZMB+	Post-op tumour	3.18874	Responder
Pt15	CD8+ GZMB+	Post-op VTT	0.263384	Responder
Pt16	CD8+ GZMB+	Tumour biopsy	0.562451	Responder
Pt16	CD8+ GZMB+	Post-op tumour	0.515876	Responder
Pt16	CD8+ GZMB+	Post-op VTT	0.433687	Responder
Pt17	CD8+ GZMB+	Tumour biopsy	#N/A	Responder
Pt17	CD8+ GZMB+	Post-op tumour	0.238282	Responder
Pt17	CD8+ GZMB+	Post-op VTT	0.743909	Responder
Pt18	CD8+ GZMB+	Tumour biopsy	1.53074	Responder
Pt18	CD8+ GZMB+	Post-op tumour	#N/A	Responder
Pt18	CD8+ GZMB+	Post-op VTT	#N/A	Responder
Pt19	CD8+ GZMB+	Tumour biopsy	1.21883	Responder
Pt19	CD8+ GZMB+	Post-op tumour	0.347215	Responder
Pt19	CD8+ GZMB+	Post-op VTT	0.198617	Responder
Pt20	CD8+ GZMB+	Tumour biopsy	#N/A	Non-responder
Pt20	CD8+ GZMB+	Post-op tumour	#N/A	Non-responder
Pt20	CD8+ GZMB+	Post-op VTT	#N/A	Non-responder
Pt01	CD8+ GZMB+ PD-1+	Tumour biopsy	#N/A	Non-responder
Pt01	CD8+ GZMB+ PD-1+	Post-op tumour	#N/A	Non-responder
Pt01	CD8+ GZMB+ PD-1+	Post-op VTT	0.144479	Non-responder
Pt02	CD8+ GZMB+ PD-1+	Tumour biopsy	0.188232	Non-responder
Pt02	CD8+ GZMB+ PD-1+	Post-op tumour	0.545884	Non-responder
Pt02	CD8+ GZMB+ PD-1+	Post-op VTT	0.312197	Non-responder
Pt03	CD8+ GZMB+ PD-1+	Tumour biopsy	0	Non-responder
Pt03	CD8+ GZMB+ PD-1+	Post-op tumour	0.011276	Non-responder
Pt03	CD8+ GZMB+ PD-1+	Post-op VTT	0.068343	Non-responder
Pt04	CD8+ GZMB+ PD-1+	Tumour biopsy	0.03465	Non-responder
Pt04	CD8+ GZMB+ PD-1+	Post-op tumour	0.013629	Non-responder
Pt04	CD8+ GZMB+ PD-1+	Post-op VTT	0.024444	Non-responder
Pt05	CD8+ GZMB+ PD-1+	Tumour biopsy	0	Non-responder
Pt05	CD8+ GZMB+ PD-1+	Post-op tumour	#N/A	Non-responder
Pt05	CD8+ GZMB+ PD-1+	Post-op VTT	#N/A	Non-responder
Pt06	CD8+ GZMB+ PD-1+	Tumour biopsy	0	Non-responder
Pt06	CD8+ GZMB+ PD-1+	Post-op tumour	2.95678	Non-responder
Pt06	CD8+ GZMB+ PD-1+	Post-op VTT	1.53601	Non-responder
Pt07	CD8+ GZMB+ PD-1+	Tumour biopsy	0.360794	Non-responder
Pt07	CD8+ GZMB+ PD-1+	Post-op tumour	#N/A	Non-responder
Pt07	CD8+ GZMB+ PD-1+	Post-op VTT	#N/A	Non-responder
Pt08	CD8+ GZMB+ PD-1+	Tumour biopsy	1.06201	Non-responder
Pt08	CD8+ GZMB+ PD-1+	Post-op tumour	9.46746	Non-responder
Pt08	CD8+ GZMB+ PD-1+	Post-op VTT	1.9704	Non-responder
Pt09	CD8+ GZMB+ PD-1+	Tumour biopsy	#N/A	Non-responder
Pt09	CD8+ GZMB+ PD-1+	Post-op tumour	0.010584	Non-responder
Pt09	CD8+ GZMB+ PD-1+	Post-op VTT	0.087642	Non-responder
Pt10	CD8+ GZMB+ PD-1+	Tumour biopsy	#N/A	Non-responder
Pt10	CD8+ GZMB+ PD-1+	Post-op tumour	0.794502	Non-responder
Pt10	CD8+ GZMB+ PD-1+	Post-op VTT	#N/A	Non-responder
Pt11	CD8+ GZMB+ PD-1+	Tumour biopsy	#N/A	Non-responder
Pt11	CD8+ GZMB+ PD-1+	Post-op tumour	0.372787	Non-responder
Pt11	CD8+ GZMB+ PD-1+	Post-op VTT	0.001364	Non-responder
Pt12	CD8+ GZMB+ PD-1+	Tumour biopsy	0.010979	Non-responder
Pt12	CD8+ GZMB+ PD-1+	Post-op tumour	0.003343	Non-responder
Pt12	CD8+ GZMB+ PD-1+	Post-op VTT	#N/A	Non-responder
Pt13	CD8+ GZMB+ PD-1+	Tumour biopsy	0.068146	Responder
Pt13	CD8+ GZMB+ PD-1+	Post-op tumour	0.068718	Responder
Pt13	CD8+ GZMB+ PD-1+	Post-op VTT	#N/A	Responder
Pt14	CD8+ GZMB+ PD-1+	Tumour biopsy	0.034878	Responder
Pt14	CD8+ GZMB+ PD-1+	Post-op tumour	0.014632	Responder
Pt14	CD8+ GZMB+ PD-1+	Post-op VTT	0.006009	Responder
Pt15	CD8+ GZMB+ PD-1+	Tumour biopsy	#N/A	Responder
Pt15	CD8+ GZMB+ PD-1+	Post-op tumour	0	Responder
Pt15	CD8+ GZMB+ PD-1+	Post-op VTT	0.002959	Responder
Pt16	CD8+ GZMB+ PD-1+	Tumour biopsy	0.022498	Responder
Pt16	CD8+ GZMB+ PD-1+	Post-op tumour	0.025542	Responder
Pt16	CD8+ GZMB+ PD-1+	Post-op VTT	0.016802	Responder
Pt17	CD8+ GZMB+ PD-1+	Tumour biopsy	#N/A	Responder
Pt17	CD8+ GZMB+ PD-1+	Post-op tumour	0.019585	Responder
Pt17	CD8+ GZMB+ PD-1+	Post-op VTT	0	Responder
Pt18	CD8+ GZMB+ PD-1+	Tumour biopsy	0.077358	Responder
Pt18	CD8+ GZMB+ PD-1+	Post-op tumour	#N/A	Responder
Pt18	CD8+ GZMB+ PD-1+	Post-op VTT	#N/A	Responder
Pt19	CD8+ GZMB+ PD-1+	Tumour biopsy	0.032074	Responder
Pt19	CD8+ GZMB+ PD-1+	Post-op tumour	0.071838	Responder
Pt19	CD8+ GZMB+ PD-1+	Post-op VTT	0.029576	Responder
Pt20	CD8+ GZMB+ PD-1+	Tumour biopsy	#N/A	Non-responder
Pt20	CD8+ GZMB+ PD-1+	Post-op tumour	#N/A	Non-responder
Pt20	CD8+ GZMB+ PD-1+	Post-op VTT	#N/A	Non-responder
Pt01	CD8+ GZMB+ PD-1-	Tumour biopsy	#N/A	Non-responder
Pt01	CD8+ GZMB+ PD-1-	Post-op tumour	#N/A	Non-responder
Pt01	CD8+ GZMB+ PD-1-	Post-op VTT	0.240575	Non-responder
Pt02	CD8+ GZMB+ PD-1-	Tumour biopsy	0.041411	Non-responder
Pt02	CD8+ GZMB+ PD-1-	Post-op tumour	0.117286	Non-responder
Pt02	CD8+ GZMB+ PD-1-	Post-op VTT	0.086874	Non-responder
Pt03	CD8+ GZMB+ PD-1-	Tumour biopsy	0	Non-responder
Pt03	CD8+ GZMB+ PD-1-	Post-op tumour	0.067659	Non-responder
Pt03	CD8+ GZMB+ PD-1-	Post-op VTT	0.071828	Non-responder
Pt04	CD8+ GZMB+ PD-1-	Tumour biopsy	0.623701	Non-responder
Pt04	CD8+ GZMB+ PD-1-	Post-op tumour	0.309696	Non-responder
Pt04	CD8+ GZMB+ PD-1-	Post-op VTT	0.959684	Non-responder
Pt05	CD8+ GZMB+ PD-1-	Tumour biopsy	0.074977	Non-responder
Pt05	CD8+ GZMB+ PD-1-	Post-op tumour	#N/A	Non-responder
Pt05	CD8+ GZMB+ PD-1-	Post-op VTT	#N/A	Non-responder
Pt06	CD8+ GZMB+ PD-1-	Tumour biopsy	0	Non-responder
Pt06	CD8+ GZMB+ PD-1-	Post-op tumour	1.26582	Non-responder
Pt06	CD8+ GZMB+ PD-1-	Post-op VTT	0.856309	Non-responder
Pt07	CD8+ GZMB+ PD-1-	Tumour biopsy	0.150331	Non-responder
Pt07	CD8+ GZMB+ PD-1-	Post-op tumour	#N/A	Non-responder
Pt07	CD8+ GZMB+ PD-1-	Post-op VTT	#N/A	Non-responder
Pt08	CD8+ GZMB+ PD-1-	Tumour biopsy	0.44931	Non-responder
Pt08	CD8+ GZMB+ PD-1-	Post-op tumour	2.67314	Non-responder
Pt08	CD8+ GZMB+ PD-1-	Post-op VTT	0.482381	Non-responder
Pt09	CD8+ GZMB+ PD-1-	Tumour biopsy	#N/A	Non-responder
Pt09	CD8+ GZMB+ PD-1-	Post-op tumour	0.031753	Non-responder
Pt09	CD8+ GZMB+ PD-1-	Post-op VTT	0.434753	Non-responder
Pt10	CD8+ GZMB+ PD-1-	Tumour biopsy	#N/A	Non-responder
Pt10	CD8+ GZMB+ PD-1-	Post-op tumour	0.300802	Non-responder
Pt10	CD8+ GZMB+ PD-1-	Post-op VTT	#N/A	Non-responder
Pt11	CD8+ GZMB+ PD-1-	Tumour biopsy	#N/A	Non-responder
Pt11	CD8+ GZMB+ PD-1-	Post-op tumour	0	Non-responder
Pt11	CD8+ GZMB+ PD-1-	Post-op VTT	0.003411	Non-responder
Pt12	CD8+ GZMB+ PD-1-	Tumour biopsy	0.098814	Non-responder
Pt12	CD8+ GZMB+ PD-1-	Post-op tumour	0.013373	Non-responder
Pt12	CD8+ GZMB+ PD-1-	Post-op VTT	#N/A	Non-responder
Pt13	CD8+ GZMB+ PD-1-	Tumour biopsy	0.696067	Responder
Pt13	CD8+ GZMB+ PD-1-	Post-op tumour	0.292594	Responder
Pt13	CD8+ GZMB+ PD-1-	Post-op VTT	#N/A	Responder
Pt14	CD8+ GZMB+ PD-1-	Tumour biopsy	0.511539	Responder
Pt14	CD8+ GZMB+ PD-1-	Post-op tumour	0.052384	Responder
Pt14	CD8+ GZMB+ PD-1-	Post-op VTT	0.029044	Responder
Pt15	CD8+ GZMB+ PD-1-	Tumour biopsy	#N/A	Responder
Pt15	CD8+ GZMB+ PD-1-	Post-op tumour	0.536244	Responder
Pt15	CD8+ GZMB+ PD-1-	Post-op VTT	0.127253	Responder
Pt16	CD8+ GZMB+ PD-1-	Tumour biopsy	0.254978	Responder
Pt16	CD8+ GZMB+ PD-1-	Post-op tumour	0.237073	Responder
Pt16	CD8+ GZMB+ PD-1-	Post-op VTT	0.197505	Responder
Pt17	CD8+ GZMB+ PD-1-	Tumour biopsy	#N/A	Responder
Pt17	CD8+ GZMB+ PD-1-	Post-op tumour	0.078339	Responder
Pt17	CD8+ GZMB+ PD-1-	Post-op VTT	0.018598	Responder
Pt18	CD8+ GZMB+ PD-1-	Tumour biopsy	0.358658	Responder
Pt18	CD8+ GZMB+ PD-1-	Post-op tumour	#N/A	Responder
Pt18	CD8+ GZMB+ PD-1-	Post-op VTT	#N/A	Responder
Pt19	CD8+ GZMB+ PD-1-	Tumour biopsy	0.45706	Responder
Pt19	CD8+ GZMB+ PD-1-	Post-op tumour	0.167621	Responder
Pt19	CD8+ GZMB+ PD-1-	Post-op VTT	0.106192	Responder
Pt20	CD8+ GZMB+ PD-1-	Tumour biopsy	#N/A	Non-responder
Pt20	CD8+ GZMB+ PD-1-	Post-op tumour	#N/A	Non-responder
Pt20	CD8+ GZMB+ PD-1-	Post-op VTT	#N/A	Non-responder
Pt01	CD8+ GZMB- PD-1+	Tumour biopsy	#N/A	Non-responder
Pt01	CD8+ GZMB- PD-1+	Post-op tumour	#N/A	Non-responder
Pt01	CD8+ GZMB- PD-1+	Post-op VTT	0.506013	Non-responder
Pt02	CD8+ GZMB- PD-1+	Tumour biopsy	5.27802	Non-responder
Pt02	CD8+ GZMB- PD-1+	Post-op tumour	2.83956	Non-responder
Pt02	CD8+ GZMB- PD-1+	Post-op VTT	1.94979	Non-responder
Pt03	CD8+ GZMB- PD-1+	Tumour biopsy	0	Non-responder
Pt03	CD8+ GZMB- PD-1+	Post-op tumour	0.293189	Non-responder
Pt03	CD8+ GZMB- PD-1+	Post-op VTT	3.89523	Non-responder
Pt04	CD8+ GZMB- PD-1+	Tumour biopsy	0.225225	Non-responder
Pt04	CD8+ GZMB- PD-1+	Post-op tumour	0.103779	Non-responder
Pt04	CD8+ GZMB- PD-1+	Post-op VTT	0.069365	Non-responder
Pt05	CD8+ GZMB- PD-1+	Tumour biopsy	0.018744	Non-responder
Pt05	CD8+ GZMB- PD-1+	Post-op tumour	#N/A	Non-responder
Pt05	CD8+ GZMB- PD-1+	Post-op VTT	#N/A	Non-responder
Pt06	CD8+ GZMB- PD-1+	Tumour biopsy	0.403675	Non-responder
Pt06	CD8+ GZMB- PD-1+	Post-op tumour	4.82946	Non-responder
Pt06	CD8+ GZMB- PD-1+	Post-op VTT	4.61337	Non-responder
Pt07	CD8+ GZMB- PD-1+	Tumour biopsy	0.631389	Non-responder
Pt07	CD8+ GZMB- PD-1+	Post-op tumour	#N/A	Non-responder
Pt07	CD8+ GZMB- PD-1+	Post-op VTT	#N/A	Non-responder
Pt08	CD8+ GZMB- PD-1+	Tumour biopsy	7.51573	Non-responder
Pt08	CD8+ GZMB- PD-1+	Post-op tumour	11.2898	Non-responder
Pt08	CD8+ GZMB- PD-1+	Post-op VTT	5.86215	Non-responder
Pt09	CD8+ GZMB- PD-1+	Tumour biopsy	#N/A	Non-responder
Pt09	CD8+ GZMB- PD-1+	Post-op tumour	0.179932	Non-responder
Pt09	CD8+ GZMB- PD-1+	Post-op VTT	2.54394	Non-responder
Pt10	CD8+ GZMB- PD-1+	Tumour biopsy	#N/A	Non-responder
Pt10	CD8+ GZMB- PD-1+	Post-op tumour	4.57686	Non-responder
Pt10	CD8+ GZMB- PD-1+	Post-op VTT	#N/A	Non-responder
Pt11	CD8+ GZMB- PD-1+	Tumour biopsy	#N/A	Non-responder
Pt11	CD8+ GZMB- PD-1+	Post-op tumour	3.26188	Non-responder
Pt11	CD8+ GZMB- PD-1+	Post-op VTT	0.042297	Non-responder
Pt12	CD8+ GZMB- PD-1+	Tumour biopsy	0.043917	Non-responder
Pt12	CD8+ GZMB- PD-1+	Post-op tumour	0.100298	Non-responder
Pt12	CD8+ GZMB- PD-1+	Post-op VTT	#N/A	Non-responder
Pt13	CD8+ GZMB- PD-1+	Tumour biopsy	0.657126	Responder
Pt13	CD8+ GZMB- PD-1+	Post-op tumour	0.229301	Responder
Pt13	CD8+ GZMB- PD-1+	Post-op VTT	#N/A	Responder
Pt14	CD8+ GZMB- PD-1+	Tumour biopsy	0.209266	Responder
Pt14	CD8+ GZMB- PD-1+	Post-op tumour	0.576117	Responder
Pt14	CD8+ GZMB- PD-1+	Post-op VTT	0.297953	Responder
Pt15	CD8+ GZMB- PD-1+	Tumour biopsy	#N/A	Responder
Pt15	CD8+ GZMB- PD-1+	Post-op tumour	0	Responder
Pt15	CD8+ GZMB- PD-1+	Post-op VTT	0.612589	Responder
Pt16	CD8+ GZMB- PD-1+	Tumour biopsy	2.72976	Responder
Pt16	CD8+ GZMB- PD-1+	Post-op tumour	0.516235	Responder
Pt16	CD8+ GZMB- PD-1+	Post-op VTT	0.341116	Responder
Pt17	CD8+ GZMB- PD-1+	Tumour biopsy	#N/A	Responder
Pt17	CD8+ GZMB- PD-1+	Post-op tumour	0.124037	Responder
Pt17	CD8+ GZMB- PD-1+	Post-op VTT	0.427748	Responder
Pt18	CD8+ GZMB- PD-1+	Tumour biopsy	1.08535	Responder
Pt18	CD8+ GZMB- PD-1+	Post-op tumour	#N/A	Responder
Pt18	CD8+ GZMB- PD-1+	Post-op VTT	#N/A	Responder
Pt19	CD8+ GZMB- PD-1+	Tumour biopsy	0.248577	Responder
Pt19	CD8+ GZMB- PD-1+	Post-op tumour	1.21725	Responder
Pt19	CD8+ GZMB- PD-1+	Post-op VTT	1.18788	Responder
Pt20	CD8+ GZMB- PD-1+	Tumour biopsy	#N/A	Non-responder
Pt20	CD8+ GZMB- PD-1+	Post-op tumour	#N/A	Non-responder
Pt20	CD8+ GZMB- PD-1+	Post-op VTT	#N/A	Non-responder
Pt01	CD8+ GZMB- PD-1-	Tumour biopsy	#N/A	Non-responder
Pt01	CD8+ GZMB- PD-1-	Post-op tumour	#N/A	Non-responder
Pt01	CD8+ GZMB- PD-1-	Post-op VTT	3.72084	Non-responder
Pt02	CD8+ GZMB- PD-1-	Tumour biopsy	3.25641	Non-responder
Pt02	CD8+ GZMB- PD-1-	Post-op tumour	4.35545	Non-responder
Pt02	CD8+ GZMB- PD-1-	Post-op VTT	4.39755	Non-responder
Pt03	CD8+ GZMB- PD-1-	Tumour biopsy	0.18018	Non-responder
Pt03	CD8+ GZMB- PD-1-	Post-op tumour	0.845737	Non-responder
Pt03	CD8+ GZMB- PD-1-	Post-op VTT	5.09843	Non-responder
Pt04	CD8+ GZMB- PD-1-	Tumour biopsy	2.46015	Non-responder
Pt04	CD8+ GZMB- PD-1-	Post-op tumour	1.43797	Non-responder
Pt04	CD8+ GZMB- PD-1-	Post-op VTT	1.25572	Non-responder
Pt05	CD8+ GZMB- PD-1-	Tumour biopsy	1.05436	Non-responder
Pt05	CD8+ GZMB- PD-1-	Post-op tumour	#N/A	Non-responder
Pt05	CD8+ GZMB- PD-1-	Post-op VTT	#N/A	Non-responder
Pt06	CD8+ GZMB- PD-1-	Tumour biopsy	3.03452	Non-responder
Pt06	CD8+ GZMB- PD-1-	Post-op tumour	6.38342	Non-responder
Pt06	CD8+ GZMB- PD-1-	Post-op VTT	6.07177	Non-responder
Pt07	CD8+ GZMB- PD-1-	Tumour biopsy	1.11245	Non-responder
Pt07	CD8+ GZMB- PD-1-	Post-op tumour	#N/A	Non-responder
Pt07	CD8+ GZMB- PD-1-	Post-op VTT	#N/A	Non-responder
Pt08	CD8+ GZMB- PD-1-	Tumour biopsy	8.86365	Non-responder
Pt08	CD8+ GZMB- PD-1-	Post-op tumour	12.384	Non-responder
Pt08	CD8+ GZMB- PD-1-	Post-op VTT	4.43954	Non-responder
Pt09	CD8+ GZMB- PD-1-	Tumour biopsy	#N/A	Non-responder
Pt09	CD8+ GZMB- PD-1-	Post-op tumour	0.99492	Non-responder
Pt09	CD8+ GZMB- PD-1-	Post-op VTT	6.83611	Non-responder
Pt10	CD8+ GZMB- PD-1-	Tumour biopsy	#N/A	Non-responder
Pt10	CD8+ GZMB- PD-1-	Post-op tumour	6.70309	Non-responder
Pt10	CD8+ GZMB- PD-1-	Post-op VTT	#N/A	Non-responder
Pt11	CD8+ GZMB- PD-1-	Tumour biopsy	#N/A	Non-responder
Pt11	CD8+ GZMB- PD-1-	Post-op tumour	6.24418	Non-responder
Pt11	CD8+ GZMB- PD-1-	Post-op VTT	5.60509	Non-responder
Pt12	CD8+ GZMB- PD-1-	Tumour biopsy	3.59025	Non-responder
Pt12	CD8+ GZMB- PD-1-	Post-op tumour	0.872589	Non-responder
Pt12	CD8+ GZMB- PD-1-	Post-op VTT	#N/A	Non-responder
Pt13	CD8+ GZMB- PD-1-	Tumour biopsy	2.36565	Responder
Pt13	CD8+ GZMB- PD-1-	Post-op tumour	1.76835	Responder
Pt13	CD8+ GZMB- PD-1-	Post-op VTT	#N/A	Responder
Pt14	CD8+ GZMB- PD-1-	Tumour biopsy	0.575481	Responder
Pt14	CD8+ GZMB- PD-1-	Post-op tumour	2.75515	Responder
Pt14	CD8+ GZMB- PD-1-	Post-op VTT	2.87287	Responder
Pt15	CD8+ GZMB- PD-1-	Tumour biopsy	#N/A	Responder
Pt15	CD8+ GZMB- PD-1-	Post-op tumour	1.12994	Responder
Pt15	CD8+ GZMB- PD-1-	Post-op VTT	6.43071	Responder
Pt16	CD8+ GZMB- PD-1-	Tumour biopsy	5.17455	Responder
Pt16	CD8+ GZMB- PD-1-	Post-op tumour	1.39689	Responder
Pt16	CD8+ GZMB- PD-1-	Post-op VTT	2.24262	Responder
Pt17	CD8+ GZMB- PD-1-	Tumour biopsy	#N/A	Responder
Pt17	CD8+ GZMB- PD-1-	Post-op tumour	1.04452	Responder
Pt17	CD8+ GZMB- PD-1-	Post-op VTT	1.02287	Responder
Pt18	CD8+ GZMB- PD-1-	Tumour biopsy	1.81204	Responder
Pt18	CD8+ GZMB- PD-1-	Post-op tumour	#N/A	Responder
Pt18	CD8+ GZMB- PD-1-	Post-op VTT	#N/A	Responder
Pt19	CD8+ GZMB- PD-1-	Tumour biopsy	2.39756	Responder
Pt19	CD8+ GZMB- PD-1-	Post-op tumour	4.89294	Responder
Pt19	CD8+ GZMB- PD-1-	Post-op VTT	5.50798	Responder
Pt20	CD8+ GZMB- PD-1-	Tumour biopsy	#N/A	Non-responder
Pt20	CD8+ GZMB- PD-1-	Post-op tumour	#N/A	Non-responder
Pt20	CD8+ GZMB- PD-1-	Post-op VTT	#N/A	Non-responder
Pt01	CD8+ PD-1+	Tumour biopsy	#N/A	Non-responder
Pt01	CD8+ PD-1+	Post-op tumour	2.993	Non-responder
Pt01	CD8+ PD-1+	Post-op VTT	0.990523	Non-responder
Pt02	CD8+ PD-1+	Tumour biopsy	6.62952	Non-responder
Pt02	CD8+ PD-1+	Post-op tumour	4.15501	Non-responder
Pt02	CD8+ PD-1+	Post-op VTT	2.68009	Non-responder
Pt03	CD8+ PD-1+	Tumour biopsy	0	Non-responder
Pt03	CD8+ PD-1+	Post-op tumour	0.541272	Non-responder
Pt03	CD8+ PD-1+	Post-op VTT	5.06933	Non-responder
Pt04	CD8+ PD-1+	Tumour biopsy	0.866251	Non-responder
Pt04	CD8+ PD-1+	Post-op tumour	0.320041	Non-responder
Pt04	CD8+ PD-1+	Post-op VTT	0.291746	Non-responder
Pt05	CD8+ PD-1+	Tumour biopsy	0.070291	Non-responder
Pt05	CD8+ PD-1+	Post-op tumour	#N/A	Non-responder
Pt05	CD8+ PD-1+	Post-op VTT	#N/A	Non-responder
Pt06	CD8+ PD-1+	Tumour biopsy	0.487194	Non-responder
Pt06	CD8+ PD-1+	Post-op tumour	11.2565	Non-responder
Pt06	CD8+ PD-1+	Post-op VTT	8.51314	Non-responder
Pt07	CD8+ PD-1+	Tumour biopsy	1.29284	Non-responder
Pt07	CD8+ PD-1+	Post-op tumour	#N/A	Non-responder
Pt07	CD8+ PD-1+	Post-op VTT	#N/A	Non-responder
Pt08	CD8+ PD-1+	Tumour biopsy	10.0319	Non-responder
Pt08	CD8+ PD-1+	Post-op tumour	24.3208	Non-responder
Pt08	CD8+ PD-1+	Post-op VTT	11.7488	Non-responder
Pt09	CD8+ PD-1+	Tumour biopsy	#N/A	Non-responder
Pt09	CD8+ PD-1+	Post-op tumour	0.539797	Non-responder
Pt09	CD8+ PD-1+	Post-op VTT	4.25181	Non-responder
Pt10	CD8+ PD-1+	Tumour biopsy	#N/A	Non-responder
Pt10	CD8+ PD-1+	Post-op tumour	6.37732	Non-responder
Pt10	CD8+ PD-1+	Post-op VTT	#N/A	Non-responder
Pt11	CD8+ PD-1+	Tumour biopsy	#N/A	Non-responder
Pt11	CD8+ PD-1+	Post-op tumour	4.28704	Non-responder
Pt11	CD8+ PD-1+	Post-op VTT	0.094146	Non-responder
Pt12	CD8+ PD-1+	Tumour biopsy	0.285463	Non-responder
Pt12	CD8+ PD-1+	Post-op tumour	0.234028	Non-responder
Pt12	CD8+ PD-1+	Post-op VTT	#N/A	Non-responder
Pt13	CD8+ PD-1+	Tumour biopsy	1.47488	Responder
Pt13	CD8+ PD-1+	Post-op tumour	0.539136	Responder
Pt13	CD8+ PD-1+	Post-op VTT	#N/A	Responder
Pt14	CD8+ PD-1+	Tumour biopsy	0.33715	Responder
Pt14	CD8+ PD-1+	Post-op tumour	0.999883	Responder
Pt14	CD8+ PD-1+	Post-op VTT	0.513781	Responder
Pt15	CD8+ PD-1+	Tumour biopsy	#N/A	Responder
Pt15	CD8+ PD-1+	Post-op tumour	0.047879	Responder
Pt15	CD8+ PD-1+	Post-op VTT	1.55367	Responder
Pt16	CD8+ PD-1+	Tumour biopsy	3.55469	Responder
Pt16	CD8+ PD-1+	Post-op tumour	1.19579	Responder
Pt16	CD8+ PD-1+	Post-op VTT	0.705058	Responder
Pt17	CD8+ PD-1+	Tumour biopsy	#N/A	Responder
Pt17	CD8+ PD-1+	Post-op tumour	1.09349	Responder
Pt17	CD8+ PD-1+	Post-op VTT	2.36191	Responder
Pt18	CD8+ PD-1+	Tumour biopsy	1.69015	Responder
Pt18	CD8+ PD-1+	Post-op tumour	#N/A	Responder
Pt18	CD8+ PD-1+	Post-op VTT	#N/A	Responder
Pt19	CD8+ PD-1+	Tumour biopsy	0.489135	Responder
Pt19	CD8+ PD-1+	Post-op tumour	1.88175	Responder
Pt19	CD8+ PD-1+	Post-op VTT	1.8657	Responder
Pt20	CD8+ PD-1+	Tumour biopsy	#N/A	Non-responder
Pt20	CD8+ PD-1+	Post-op tumour	#N/A	Non-responder
Pt20	CD8+ PD-1+	Post-op VTT	#N/A	Non-responder
Pt01	Ki67+ nuclei	Tumour biopsy	3.70622	Non-responder
Pt01	Ki67+ nuclei	Post-op tumour	5.0768	Non-responder
Pt01	Ki67+ nuclei	Post-op VTT	3.22906	Non-responder
Pt02	Ki67+ nuclei	Tumour biopsy	1.94598	Non-responder
Pt02	Ki67+ nuclei	Post-op tumour	2.45196	Non-responder
Pt02	Ki67+ nuclei	Post-op VTT	1.48768	Non-responder
Pt03	Ki67+ nuclei	Tumour biopsy	0.271903	Non-responder
Pt03	Ki67+ nuclei	Post-op tumour	2.57649	Non-responder
Pt03	Ki67+ nuclei	Post-op VTT	3.46988	Non-responder
Pt04	Ki67+ nuclei	Tumour biopsy	0.426318	Non-responder
Pt04	Ki67+ nuclei	Post-op tumour	1.15317	Non-responder
Pt04	Ki67+ nuclei	Post-op VTT	0.458822	Non-responder
Pt05	Ki67+ nuclei	Tumour biopsy	6.38866	Non-responder
Pt05	Ki67+ nuclei	Post-op tumour	#N/A	Non-responder
Pt05	Ki67+ nuclei	Post-op VTT	#N/A	Non-responder
Pt06	Ki67+ nuclei	Tumour biopsy	#N/A	Non-responder
Pt06	Ki67+ nuclei	Post-op tumour	4.51807	Non-responder
Pt06	Ki67+ nuclei	Post-op VTT	4.05986	Non-responder
Pt07	Ki67+ nuclei	Tumour biopsy	5.33211	Non-responder
Pt07	Ki67+ nuclei	Post-op tumour	#N/A	Non-responder
Pt07	Ki67+ nuclei	Post-op VTT	#N/A	Non-responder
Pt08	Ki67+ nuclei	Tumour biopsy	10.3482	Non-responder
Pt08	Ki67+ nuclei	Post-op tumour	10.9072	Non-responder
Pt08	Ki67+ nuclei	Post-op VTT	8.78313	Non-responder
Pt09	Ki67+ nuclei	Tumour biopsy	#N/A	Non-responder
Pt09	Ki67+ nuclei	Post-op tumour	1.01444	Non-responder
Pt09	Ki67+ nuclei	Post-op VTT	5.63253	Non-responder
Pt10	Ki67+ nuclei	Tumour biopsy	0.278662	Non-responder
Pt10	Ki67+ nuclei	Post-op tumour	10.8825	Non-responder
Pt10	Ki67+ nuclei	Post-op VTT	#N/A	Non-responder
Pt11	Ki67+ nuclei	Tumour biopsy	#N/A	Non-responder
Pt11	Ki67+ nuclei	Post-op tumour	1.55405	Non-responder
Pt11	Ki67+ nuclei	Post-op VTT	0.203932	Non-responder
Pt12	Ki67+ nuclei	Tumour biopsy	1.79946	Non-responder
Pt12	Ki67+ nuclei	Post-op tumour	1.94334	Non-responder
Pt12	Ki67+ nuclei	Post-op VTT	#N/A	Non-responder
Pt13	Ki67+ nuclei	Tumour biopsy	2.51786	Responder
Pt13	Ki67+ nuclei	Post-op tumour	1.62368	Responder
Pt13	Ki67+ nuclei	Post-op VTT	#N/A	Responder
Pt14	Ki67+ nuclei	Tumour biopsy	0.313283	Responder
Pt14	Ki67+ nuclei	Post-op tumour	0.469669	Responder
Pt14	Ki67+ nuclei	Post-op VTT	0.60387	Responder
Pt15	Ki67+ nuclei	Tumour biopsy	2.63392	Responder
Pt15	Ki67+ nuclei	Post-op tumour	2.14952	Responder
Pt15	Ki67+ nuclei	Post-op VTT	0.908495	Responder
Pt16	Ki67+ nuclei	Tumour biopsy	1.92016	Responder
Pt16	Ki67+ nuclei	Post-op tumour	1.88102	Responder
Pt16	Ki67+ nuclei	Post-op VTT	5.00473	Responder
Pt17	Ki67+ nuclei	Tumour biopsy	0.878436	Responder
Pt17	Ki67+ nuclei	Post-op tumour	2.55442	Responder
Pt17	Ki67+ nuclei	Post-op VTT	0.414938	Responder
Pt18	Ki67+ nuclei	Tumour biopsy	2.03974	Responder
Pt18	Ki67+ nuclei	Post-op tumour	#N/A	Responder
Pt18	Ki67+ nuclei	Post-op VTT	#N/A	Responder
Pt19	Ki67+ nuclei	Tumour biopsy	0.883566	Responder
Pt19	Ki67+ nuclei	Post-op tumour	1.83508	Responder
Pt19	Ki67+ nuclei	Post-op VTT	1.50911	Responder
Pt20	Ki67+ nuclei	Tumour biopsy	#N/A	Non-responder
Pt20	Ki67+ nuclei	Post-op tumour	#N/A	Non-responder
Pt20	Ki67+ nuclei	Post-op VTT	#N/A	Non-responder
Pt01	Treg	Tumour biopsy	2.18561	Non-responder
Pt01	Treg	Post-op tumour	0.69944	Non-responder
Pt01	Treg	Post-op VTT	0.408524	Non-responder
Pt02	Treg	Tumour biopsy	1.69775	Non-responder
Pt02	Treg	Post-op tumour	0.028117	Non-responder
Pt02	Treg	Post-op VTT	0.036707	Non-responder
Pt03	Treg	Tumour biopsy	0	Non-responder
Pt03	Treg	Post-op tumour	#N/A	Non-responder
Pt03	Treg	Post-op VTT	0.257036	Non-responder
Pt04	Treg	Tumour biopsy	0.211305	Non-responder
Pt04	Treg	Post-op tumour	0.105587	Non-responder
Pt04	Treg	Post-op VTT	0.013465	Non-responder
Pt05	Treg	Tumour biopsy	0.501712	Non-responder
Pt05	Treg	Post-op tumour	#N/A	Non-responder
Pt05	Treg	Post-op VTT	#N/A	Non-responder
Pt06	Treg	Tumour biopsy	0.174661	Non-responder
Pt06	Treg	Post-op tumour	0.25742	Non-responder
Pt06	Treg	Post-op VTT	0.860184	Non-responder
Pt07	Treg	Tumour biopsy	#N/A	Non-responder
Pt07	Treg	Post-op tumour	#N/A	Non-responder
Pt07	Treg	Post-op VTT	#N/A	Non-responder
Pt08	Treg	Tumour biopsy	0.521665	Non-responder
Pt08	Treg	Post-op tumour	0.036981	Non-responder
Pt08	Treg	Post-op VTT	0.122517	Non-responder
Pt09	Treg	Tumour biopsy	#N/A	Non-responder
Pt09	Treg	Post-op tumour	0.004647	Non-responder
Pt09	Treg	Post-op VTT	0.421615	Non-responder
Pt10	Treg	Tumour biopsy	#N/A	Non-responder
Pt10	Treg	Post-op tumour	0.68111	Non-responder
Pt10	Treg	Post-op VTT	#N/A	Non-responder
Pt11	Treg	Tumour biopsy	#N/A	Non-responder
Pt11	Treg	Post-op tumour	0.221511	Non-responder
Pt11	Treg	Post-op VTT	0.035633	Non-responder
Pt12	Treg	Tumour biopsy	0.390625	Non-responder
Pt12	Treg	Post-op tumour	0.189405	Non-responder
Pt12	Treg	Post-op VTT	#N/A	Non-responder
Pt13	Treg	Tumour biopsy	1.12564	Responder
Pt13	Treg	Post-op tumour	0.224405	Responder
Pt13	Treg	Post-op VTT	#N/A	Responder
Pt14	Treg	Tumour biopsy	0.378234	Responder
Pt14	Treg	Post-op tumour	0.453419	Responder
Pt14	Treg	Post-op VTT	0.554198	Responder
Pt15	Treg	Tumour biopsy	#N/A	Responder
Pt15	Treg	Post-op tumour	0.175685	Responder
Pt15	Treg	Post-op VTT	2.34697	Responder
Pt16	Treg	Tumour biopsy	1.54159	Responder
Pt16	Treg	Post-op tumour	0.216666	Responder
Pt16	Treg	Post-op VTT	0.551501	Responder
Pt17	Treg	Tumour biopsy	#N/A	Responder
Pt17	Treg	Post-op tumour	0.04765	Responder
Pt17	Treg	Post-op VTT	#N/A	Responder
Pt18	Treg	Tumour biopsy	0.149402	Responder
Pt18	Treg	Post-op tumour	#N/A	Responder
Pt18	Treg	Post-op VTT	#N/A	Responder
Pt19	Treg	Tumour biopsy	0.198807	Responder
Pt19	Treg	Post-op tumour	0.650575	Responder
Pt19	Treg	Post-op VTT	0.332644	Responder
Pt20	Treg	Tumour biopsy	#N/A	Non-responder
Pt20	Treg	Post-op tumour	#N/A	Non-responder
Pt20	Treg	Post-op VTT	#N/A	Non-responder

## Sheet: Fig S7a
trial_id	measurement	timepoint	value	responder
Pt01	CD4+ of CD3+	Week 1	0.641	Non-responder
Pt01	CD4+ of CD3+	Week 9	0.686	Non-responder
Pt02	CD4+ of CD3+	Week 1	0.876	Non-responder
Pt02	CD4+ of CD3+	Week 9	0.771	Non-responder
Pt03	CD4+ of CD3+	Week 1	0.569	Non-responder
Pt03	CD4+ of CD3+	Week 9	0.59	Non-responder
Pt05	CD4+ of CD3+	Week 1	0.59	Non-responder
Pt05	CD4+ of CD3+	Week 9	0.659	Non-responder
Pt06	CD4+ of CD3+	Week 1	0.804	Non-responder
Pt06	CD4+ of CD3+	Week 9	0.717	Non-responder
Pt07	CD4+ of CD3+	Week 1	0.723	Non-responder
Pt07	CD4+ of CD3+	Week 9	0.754	Non-responder
Pt08	CD4+ of CD3+	Week 1	0.731	Non-responder
Pt08	CD4+ of CD3+	Week 9	0.765	Non-responder
Pt09	CD4+ of CD3+	Week 1	0.623	Non-responder
Pt09	CD4+ of CD3+	Week 9	0.521	Non-responder
Pt10	CD4+ of CD3+	Week 1	0.65	Non-responder
Pt10	CD4+ of CD3+	Week 9	0.713	Non-responder
Pt11	CD4+ of CD3+	Week 1	0.58	Non-responder
Pt11	CD4+ of CD3+	Week 9	0.471	Non-responder
Pt12	CD4+ of CD3+	Week 9	0.858	Non-responder
Pt14	CD4+ of CD3+	Week 1	0.784	Responder
Pt14	CD4+ of CD3+	Week 9	0.791	Responder
Pt15	CD4+ of CD3+	Week 1	0.878	Responder
Pt15	CD4+ of CD3+	Week 9	0.841	Responder
Pt16	CD4+ of CD3+	Week 1	0.816	Responder
Pt16	CD4+ of CD3+	Week 9	0.816	Responder
Pt17	CD4+ of CD3+	Week 1	0.866	Responder
Pt17	CD4+ of CD3+	Week 9	0.856	Responder
Pt18	CD4+ of CD3+	Week 1	0.811	Responder
Pt18	CD4+ of CD3+	Week 9	0.801	Responder
Pt19	CD4+ of CD3+	Week 1	0.286	Responder
Pt19	CD4+ of CD3+	Week 9	0.34	Responder
Pt20	CD4+ of CD3+	Week 1	0.311	Non-responder
Pt20	CD4+ of CD3+	Week 9	0.463	Non-responder
Pt01	CD4+/CCR7+/CD45RA+ (naive)	Week 1	0.288	Non-responder
Pt01	CD4+/CCR7+/CD45RA+ (naive)	Week 9	0.154	Non-responder
Pt02	CD4+/CCR7+/CD45RA+ (naive)	Week 1	0.446	Non-responder
Pt02	CD4+/CCR7+/CD45RA+ (naive)	Week 9	0.259	Non-responder
Pt03	CD4+/CCR7+/CD45RA+ (naive)	Week 1	0.236	Non-responder
Pt03	CD4+/CCR7+/CD45RA+ (naive)	Week 9	0.232	Non-responder
Pt05	CD4+/CCR7+/CD45RA+ (naive)	Week 1	0.301	Non-responder
Pt05	CD4+/CCR7+/CD45RA+ (naive)	Week 9	0.313	Non-responder
Pt06	CD4+/CCR7+/CD45RA+ (naive)	Week 1	0.506	Non-responder
Pt06	CD4+/CCR7+/CD45RA+ (naive)	Week 9	0.291	Non-responder
Pt07	CD4+/CCR7+/CD45RA+ (naive)	Week 1	0.235	Non-responder
Pt07	CD4+/CCR7+/CD45RA+ (naive)	Week 9	0.306	Non-responder
Pt08	CD4+/CCR7+/CD45RA+ (naive)	Week 1	0.117	Non-responder
Pt08	CD4+/CCR7+/CD45RA+ (naive)	Week 9	0.148	Non-responder
Pt09	CD4+/CCR7+/CD45RA+ (naive)	Week 1	0.202	Non-responder
Pt09	CD4+/CCR7+/CD45RA+ (naive)	Week 9	0.136	Non-responder
Pt10	CD4+/CCR7+/CD45RA+ (naive)	Week 1	0.279	Non-responder
Pt10	CD4+/CCR7+/CD45RA+ (naive)	Week 9	0.438	Non-responder
Pt11	CD4+/CCR7+/CD45RA+ (naive)	Week 1	0.121	Non-responder
Pt11	CD4+/CCR7+/CD45RA+ (naive)	Week 9	0.131	Non-responder
Pt12	CD4+/CCR7+/CD45RA+ (naive)	Week 9	0.204	Non-responder
Pt14	CD4+/CCR7+/CD45RA+ (naive)	Week 1	0.449	Responder
Pt14	CD4+/CCR7+/CD45RA+ (naive)	Week 9	0.412	Responder
Pt15	CD4+/CCR7+/CD45RA+ (naive)	Week 1	0.442	Responder
Pt15	CD4+/CCR7+/CD45RA+ (naive)	Week 9	0.249	Responder
Pt16	CD4+/CCR7+/CD45RA+ (naive)	Week 1	0.0185	Responder
Pt16	CD4+/CCR7+/CD45RA+ (naive)	Week 9	0.0137	Responder
Pt17	CD4+/CCR7+/CD45RA+ (naive)	Week 1	0.498	Responder
Pt17	CD4+/CCR7+/CD45RA+ (naive)	Week 9	0.46	Responder
Pt18	CD4+/CCR7+/CD45RA+ (naive)	Week 1	0.136	Responder
Pt18	CD4+/CCR7+/CD45RA+ (naive)	Week 9	0.133	Responder
Pt19	CD4+/CCR7+/CD45RA+ (naive)	Week 1	0.0059	Responder
Pt19	CD4+/CCR7+/CD45RA+ (naive)	Week 9	0.0147	Responder
Pt20	CD4+/CCR7+/CD45RA+ (naive)	Week 1	0.0911	Non-responder
Pt20	CD4+/CCR7+/CD45RA+ (naive)	Week 9	0.137	Non-responder
Pt01	CD4+/CCR7+/CD45RA- (central memory)	Week 1	0.138	Non-responder
Pt01	CD4+/CCR7+/CD45RA- (central memory)	Week 9	0.191	Non-responder
Pt02	CD4+/CCR7+/CD45RA- (central memory)	Week 1	0.147	Non-responder
Pt02	CD4+/CCR7+/CD45RA- (central memory)	Week 9	0.209	Non-responder
Pt03	CD4+/CCR7+/CD45RA- (central memory)	Week 1	0.108	Non-responder
Pt03	CD4+/CCR7+/CD45RA- (central memory)	Week 9	0.124	Non-responder
Pt05	CD4+/CCR7+/CD45RA- (central memory)	Week 1	0.137	Non-responder
Pt05	CD4+/CCR7+/CD45RA- (central memory)	Week 9	0.156	Non-responder
Pt06	CD4+/CCR7+/CD45RA- (central memory)	Week 1	0.157	Non-responder
Pt06	CD4+/CCR7+/CD45RA- (central memory)	Week 9	0.208	Non-responder
Pt07	CD4+/CCR7+/CD45RA- (central memory)	Week 1	0.201	Non-responder
Pt07	CD4+/CCR7+/CD45RA- (central memory)	Week 9	0.237	Non-responder
Pt08	CD4+/CCR7+/CD45RA- (central memory)	Week 1	0.366	Non-responder
Pt08	CD4+/CCR7+/CD45RA- (central memory)	Week 9	0.357	Non-responder
Pt09	CD4+/CCR7+/CD45RA- (central memory)	Week 1	0.19	Non-responder
Pt09	CD4+/CCR7+/CD45RA- (central memory)	Week 9	0.157	Non-responder
Pt10	CD4+/CCR7+/CD45RA- (central memory)	Week 1	0.14	Non-responder
Pt10	CD4+/CCR7+/CD45RA- (central memory)	Week 9	0.102	Non-responder
Pt11	CD4+/CCR7+/CD45RA- (central memory)	Week 1	0.0743	Non-responder
Pt11	CD4+/CCR7+/CD45RA- (central memory)	Week 9	0.0415	Non-responder
Pt12	CD4+/CCR7+/CD45RA- (central memory)	Week 9	0.248	Non-responder
Pt14	CD4+/CCR7+/CD45RA- (central memory)	Week 1	0.17	Responder
Pt14	CD4+/CCR7+/CD45RA- (central memory)	Week 9	0.165	Responder
Pt15	CD4+/CCR7+/CD45RA- (central memory)	Week 1	0.019	Responder
Pt15	CD4+/CCR7+/CD45RA- (central memory)	Week 9	0.156	Responder
Pt16	CD4+/CCR7+/CD45RA- (central memory)	Week 1	0.467	Responder
Pt16	CD4+/CCR7+/CD45RA- (central memory)	Week 9	0.355	Responder
Pt17	CD4+/CCR7+/CD45RA- (central memory)	Week 1	0.19	Responder
Pt17	CD4+/CCR7+/CD45RA- (central memory)	Week 9	0.22	Responder
Pt18	CD4+/CCR7+/CD45RA- (central memory)	Week 1	0.378	Responder
Pt18	CD4+/CCR7+/CD45RA- (central memory)	Week 9	0.279	Responder
Pt19	CD4+/CCR7+/CD45RA- (central memory)	Week 1	0.0298	Responder
Pt19	CD4+/CCR7+/CD45RA- (central memory)	Week 9	0.0361	Responder
Pt20	CD4+/CCR7+/CD45RA- (central memory)	Week 1	0.0304	Non-responder
Pt20	CD4+/CCR7+/CD45RA- (central memory)	Week 9	0.0877	Non-responder
Pt01	CD4+/CCR7-/CD45RA+ (effectors)	Week 1	0.00048	Non-responder
Pt01	CD4+/CCR7-/CD45RA+ (effectors)	Week 9	0.00057	Non-responder
Pt02	CD4+/CCR7-/CD45RA+ (effectors)	Week 1	0.0073	Non-responder
Pt02	CD4+/CCR7-/CD45RA+ (effectors)	Week 9	0.0042	Non-responder
Pt03	CD4+/CCR7-/CD45RA+ (effectors)	Week 1	0.0388	Non-responder
Pt03	CD4+/CCR7-/CD45RA+ (effectors)	Week 9	0.0276	Non-responder
Pt05	CD4+/CCR7-/CD45RA+ (effectors)	Week 1	0.0016	Non-responder
Pt05	CD4+/CCR7-/CD45RA+ (effectors)	Week 9	0.0026	Non-responder
Pt06	CD4+/CCR7-/CD45RA+ (effectors)	Week 1	0.0069	Non-responder
Pt06	CD4+/CCR7-/CD45RA+ (effectors)	Week 9	0.0113	Non-responder
Pt07	CD4+/CCR7-/CD45RA+ (effectors)	Week 1	0.0021	Non-responder
Pt07	CD4+/CCR7-/CD45RA+ (effectors)	Week 9	0.00041	Non-responder
Pt08	CD4+/CCR7-/CD45RA+ (effectors)	Week 1	0.0017	Non-responder
Pt08	CD4+/CCR7-/CD45RA+ (effectors)	Week 9	0.0016	Non-responder
Pt09	CD4+/CCR7-/CD45RA+ (effectors)	Week 1	0.0109	Non-responder
Pt09	CD4+/CCR7-/CD45RA+ (effectors)	Week 9	0.0121	Non-responder
Pt10	CD4+/CCR7-/CD45RA+ (effectors)	Week 1	0.0019	Non-responder
Pt10	CD4+/CCR7-/CD45RA+ (effectors)	Week 9	0.0024	Non-responder
Pt11	CD4+/CCR7-/CD45RA+ (effectors)	Week 1	0.166	Non-responder
Pt11	CD4+/CCR7-/CD45RA+ (effectors)	Week 9	0.16	Non-responder
Pt12	CD4+/CCR7-/CD45RA+ (effectors)	Week 9	0.0038	Non-responder
Pt14	CD4+/CCR7-/CD45RA+ (effectors)	Week 1	0.0012	Responder
Pt14	CD4+/CCR7-/CD45RA+ (effectors)	Week 9	0.042	Responder
Pt15	CD4+/CCR7-/CD45RA+ (effectors)	Week 1	0.329	Responder
Pt15	CD4+/CCR7-/CD45RA+ (effectors)	Week 9	0.195	Responder
Pt16	CD4+/CCR7-/CD45RA+ (effectors)	Week 1	0.0103	Responder
Pt16	CD4+/CCR7-/CD45RA+ (effectors)	Week 9	0.013	Responder
Pt17	CD4+/CCR7-/CD45RA+ (effectors)	Week 1	0.0041	Responder
Pt17	CD4+/CCR7-/CD45RA+ (effectors)	Week 9	0.0012	Responder
Pt18	CD4+/CCR7-/CD45RA+ (effectors)	Week 1	0.002	Responder
Pt18	CD4+/CCR7-/CD45RA+ (effectors)	Week 9	0.0026	Responder
Pt19	CD4+/CCR7-/CD45RA+ (effectors)	Week 1	0.0022	Responder
Pt19	CD4+/CCR7-/CD45RA+ (effectors)	Week 9	0.0017	Responder
Pt20	CD4+/CCR7-/CD45RA+ (effectors)	Week 1	0.0159	Non-responder
Pt20	CD4+/CCR7-/CD45RA+ (effectors)	Week 9	0.0159	Non-responder
Pt01	CD4+/CCR7-/CD45RA- (effector memory)	Week 1	0.124	Non-responder
Pt01	CD4+/CCR7-/CD45RA- (effector memory)	Week 9	0.221	Non-responder
Pt02	CD4+/CCR7-/CD45RA- (effector memory)	Week 1	0.101	Non-responder
Pt02	CD4+/CCR7-/CD45RA- (effector memory)	Week 9	0.15	Non-responder
Pt03	CD4+/CCR7-/CD45RA- (effector memory)	Week 1	0.0574	Non-responder
Pt03	CD4+/CCR7-/CD45RA- (effector memory)	Week 9	0.0668	Non-responder
Pt05	CD4+/CCR7-/CD45RA- (effector memory)	Week 1	0.0488	Non-responder
Pt05	CD4+/CCR7-/CD45RA- (effector memory)	Week 9	0.0781	Non-responder
Pt06	CD4+/CCR7-/CD45RA- (effector memory)	Week 1	0.0504	Non-responder
Pt06	CD4+/CCR7-/CD45RA- (effector memory)	Week 9	0.104	Non-responder
Pt07	CD4+/CCR7-/CD45RA- (effector memory)	Week 1	0.125	Non-responder
Pt07	CD4+/CCR7-/CD45RA- (effector memory)	Week 9	0.0577	Non-responder
Pt08	CD4+/CCR7-/CD45RA- (effector memory)	Week 1	0.141	Non-responder
Pt08	CD4+/CCR7-/CD45RA- (effector memory)	Week 9	0.147	Non-responder
Pt09	CD4+/CCR7-/CD45RA- (effector memory)	Week 1	0.108	Non-responder
Pt09	CD4+/CCR7-/CD45RA- (effector memory)	Week 9	0.134	Non-responder
Pt10	CD4+/CCR7-/CD45RA- (effector memory)	Week 1	0.103	Non-responder
Pt10	CD4+/CCR7-/CD45RA- (effector memory)	Week 9	0.074	Non-responder
Pt11	CD4+/CCR7-/CD45RA- (effector memory)	Week 1	0.0929	Non-responder
Pt11	CD4+/CCR7-/CD45RA- (effector memory)	Week 9	0.0674	Non-responder
Pt12	CD4+/CCR7-/CD45RA- (effector memory)	Week 9	0.135	Non-responder
Pt14	CD4+/CCR7-/CD45RA- (effector memory)	Week 1	0.028	Responder
Pt14	CD4+/CCR7-/CD45RA- (effector memory)	Week 9	0.0249	Responder
Pt15	CD4+/CCR7-/CD45RA- (effector memory)	Week 1	0.0033	Responder
Pt15	CD4+/CCR7-/CD45RA- (effector memory)	Week 9	0.142	Responder
Pt16	CD4+/CCR7-/CD45RA- (effector memory)	Week 1	0.207	Responder
Pt16	CD4+/CCR7-/CD45RA- (effector memory)	Week 9	0.307	Responder
Pt17	CD4+/CCR7-/CD45RA- (effector memory)	Week 1	0.0464	Responder
Pt17	CD4+/CCR7-/CD45RA- (effector memory)	Week 9	0.054	Responder
Pt18	CD4+/CCR7-/CD45RA- (effector memory)	Week 1	0.15	Responder
Pt18	CD4+/CCR7-/CD45RA- (effector memory)	Week 9	0.25	Responder
Pt19	CD4+/CCR7-/CD45RA- (effector memory)	Week 1	0.22	Responder
Pt19	CD4+/CCR7-/CD45RA- (effector memory)	Week 9	0.247	Responder
Pt20	CD4+/CCR7-/CD45RA- (effector memory)	Week 1	0.107	Non-responder
Pt20	CD4+/CCR7-/CD45RA- (effector memory)	Week 9	0.0746	Non-responder
Pt01	CD4+/CD8+ ratio	Week 1	2.88739	Non-responder
Pt01	CD4+/CD8+ ratio	Week 9	3.39604	Non-responder
Pt02	CD4+/CD8+ ratio	Week 1	10.7882	Non-responder
Pt02	CD4+/CD8+ ratio	Week 9	4.87975	Non-responder
Pt03	CD4+/CD8+ ratio	Week 1	2.70952	Non-responder
Pt03	CD4+/CD8+ ratio	Week 9	2.85024	Non-responder
Pt05	CD4+/CD8+ ratio	Week 1	1.54856	Non-responder
Pt05	CD4+/CD8+ ratio	Week 9	2.10543	Non-responder
Pt06	CD4+/CD8+ ratio	Week 1	4.84337	Non-responder
Pt06	CD4+/CD8+ ratio	Week 9	3.03814	Non-responder
Pt07	CD4+/CD8+ ratio	Week 1	2.85771	Non-responder
Pt07	CD4+/CD8+ ratio	Week 9	3.32159	Non-responder
Pt08	CD4+/CD8+ ratio	Week 1	3.4	Non-responder
Pt08	CD4+/CD8+ ratio	Week 9	4.13514	Non-responder
Pt09	CD4+/CD8+ ratio	Week 1	2.06977	Non-responder
Pt09	CD4+/CD8+ ratio	Week 9	1.3359	Non-responder
Pt10	CD4+/CD8+ ratio	Week 1	2.57937	Non-responder
Pt10	CD4+/CD8+ ratio	Week 9	3.04701	Non-responder
Pt11	CD4+/CD8+ ratio	Week 1	1.95946	Non-responder
Pt11	CD4+/CD8+ ratio	Week 9	1.33428	Non-responder
Pt12	CD4+/CD8+ ratio	Week 9	8.01869	Non-responder
Pt14	CD4+/CD8+ ratio	Week 1	5.6	Responder
Pt14	CD4+/CD8+ ratio	Week 9	4.79394	Responder
Pt15	CD4+/CD8+ ratio	Week 1	13.8268	Responder
Pt15	CD4+/CD8+ ratio	Week 9	9.07228	Responder
Pt16	CD4+/CD8+ ratio	Week 1	5.66667	Responder
Pt16	CD4+/CD8+ ratio	Week 9	6.04444	Responder
Pt17	CD4+/CD8+ ratio	Week 1	8.32692	Responder
Pt17	CD4+/CD8+ ratio	Week 9	7.50877	Responder
Pt18	CD4+/CD8+ ratio	Week 1	5.55479	Responder
Pt18	CD4+/CD8+ ratio	Week 9	5.23529	Responder
Pt19	CD4+/CD8+ ratio	Week 1	0.507993	Responder
Pt19	CD4+/CD8+ ratio	Week 9	0.626151	Responder
Pt20	CD4+/CD8+ ratio	Week 1	0.600386	Non-responder
Pt20	CD4+/CD8+ ratio	Week 9	1.25815	Non-responder
Pt01	CD8+ of CD3+	Week 1	0.222	Non-responder
Pt01	CD8+ of CD3+	Week 9	0.202	Non-responder
Pt02	CD8+ of CD3+	Week 1	0.0812	Non-responder
Pt02	CD8+ of CD3+	Week 9	0.158	Non-responder
Pt03	CD8+ of CD3+	Week 1	0.21	Non-responder
Pt03	CD8+ of CD3+	Week 9	0.207	Non-responder
Pt05	CD8+ of CD3+	Week 1	0.381	Non-responder
Pt05	CD8+ of CD3+	Week 9	0.313	Non-responder
Pt06	CD8+ of CD3+	Week 1	0.166	Non-responder
Pt06	CD8+ of CD3+	Week 9	0.236	Non-responder
Pt07	CD8+ of CD3+	Week 1	0.253	Non-responder
Pt07	CD8+ of CD3+	Week 9	0.227	Non-responder
Pt08	CD8+ of CD3+	Week 1	0.215	Non-responder
Pt08	CD8+ of CD3+	Week 9	0.185	Non-responder
Pt09	CD8+ of CD3+	Week 1	0.301	Non-responder
Pt09	CD8+ of CD3+	Week 9	0.39	Non-responder
Pt10	CD8+ of CD3+	Week 1	0.252	Non-responder
Pt10	CD8+ of CD3+	Week 9	0.234	Non-responder
Pt11	CD8+ of CD3+	Week 1	0.296	Non-responder
Pt11	CD8+ of CD3+	Week 9	0.353	Non-responder
Pt12	CD8+ of CD3+	Week 9	0.107	Non-responder
Pt14	CD8+ of CD3+	Week 1	0.14	Responder
Pt14	CD8+ of CD3+	Week 9	0.165	Responder
Pt15	CD8+ of CD3+	Week 1	0.0635	Responder
Pt15	CD8+ of CD3+	Week 9	0.0927	Responder
Pt16	CD8+ of CD3+	Week 1	0.144	Responder
Pt16	CD8+ of CD3+	Week 9	0.135	Responder
Pt17	CD8+ of CD3+	Week 1	0.104	Responder
Pt17	CD8+ of CD3+	Week 9	0.114	Responder
Pt18	CD8+ of CD3+	Week 1	0.146	Responder
Pt18	CD8+ of CD3+	Week 9	0.153	Responder
Pt19	CD8+ of CD3+	Week 1	0.563	Responder
Pt19	CD8+ of CD3+	Week 9	0.543	Responder
Pt20	CD8+ of CD3+	Week 1	0.518	Non-responder
Pt20	CD8+ of CD3+	Week 9	0.368	Non-responder
Pt01	CD8+/CCR7+/CD45RA+ (naive)	Week 1	0.0164	Non-responder
Pt01	CD8+/CCR7+/CD45RA+ (naive)	Week 9	0.0073	Non-responder
Pt02	CD8+/CCR7+/CD45RA+ (naive)	Week 1	0.014	Non-responder
Pt02	CD8+/CCR7+/CD45RA+ (naive)	Week 9	0.0108	Non-responder
Pt03	CD8+/CCR7+/CD45RA+ (naive)	Week 1	0.0098	Non-responder
Pt03	CD8+/CCR7+/CD45RA+ (naive)	Week 9	0.0088	Non-responder
Pt05	CD8+/CCR7+/CD45RA+ (naive)	Week 1	0.0129	Non-responder
Pt05	CD8+/CCR7+/CD45RA+ (naive)	Week 9	0.0087	Non-responder
Pt06	CD8+/CCR7+/CD45RA+ (naive)	Week 1	0.0491	Non-responder
Pt06	CD8+/CCR7+/CD45RA+ (naive)	Week 9	0.0247	Non-responder
Pt07	CD8+/CCR7+/CD45RA+ (naive)	Week 1	0.0163	Non-responder
Pt07	CD8+/CCR7+/CD45RA+ (naive)	Week 9	0.0231	Non-responder
Pt08	CD8+/CCR7+/CD45RA+ (naive)	Week 1	0.0055	Non-responder
Pt08	CD8+/CCR7+/CD45RA+ (naive)	Week 9	0.0058	Non-responder
Pt09	CD8+/CCR7+/CD45RA+ (naive)	Week 1	0.0317	Non-responder
Pt09	CD8+/CCR7+/CD45RA+ (naive)	Week 9	0.0214	Non-responder
Pt10	CD8+/CCR7+/CD45RA+ (naive)	Week 1	0.0606	Non-responder
Pt10	CD8+/CCR7+/CD45RA+ (naive)	Week 9	0.0884	Non-responder
Pt11	CD8+/CCR7+/CD45RA+ (naive)	Week 1	0.05	Non-responder
Pt11	CD8+/CCR7+/CD45RA+ (naive)	Week 9	0.0418	Non-responder
Pt12	CD8+/CCR7+/CD45RA+ (naive)	Week 9	0.0226	Non-responder
Pt14	CD8+/CCR7+/CD45RA+ (naive)	Week 1	0.0849	Responder
Pt14	CD8+/CCR7+/CD45RA+ (naive)	Week 9	0.0754	Responder
Pt15	CD8+/CCR7+/CD45RA+ (naive)	Week 1	0.0056	Responder
Pt15	CD8+/CCR7+/CD45RA+ (naive)	Week 9	0.003	Responder
Pt16	CD8+/CCR7+/CD45RA+ (naive)	Week 1	0.00073	Responder
Pt16	CD8+/CCR7+/CD45RA+ (naive)	Week 9	0.00067	Responder
Pt17	CD8+/CCR7+/CD45RA+ (naive)	Week 1	0.0584	Responder
Pt17	CD8+/CCR7+/CD45RA+ (naive)	Week 9	0.0599	Responder
Pt18	CD8+/CCR7+/CD45RA+ (naive)	Week 1	0.0247	Responder
Pt18	CD8+/CCR7+/CD45RA+ (naive)	Week 9	0.0154	Responder
Pt19	CD8+/CCR7+/CD45RA+ (naive)	Week 1	0.0019	Responder
Pt19	CD8+/CCR7+/CD45RA+ (naive)	Week 9	0.0041	Responder
Pt20	CD8+/CCR7+/CD45RA+ (naive)	Week 1	0.0031	Non-responder
Pt20	CD8+/CCR7+/CD45RA+ (naive)	Week 9	0.0043	Non-responder
Pt01	CD8+/CCR7+/CD45RA- (central memory)	Week 1	0.0049	Non-responder
Pt01	CD8+/CCR7+/CD45RA- (central memory)	Week 9	0.0051	Non-responder
Pt02	CD8+/CCR7+/CD45RA- (central memory)	Week 1	0.0035	Non-responder
Pt02	CD8+/CCR7+/CD45RA- (central memory)	Week 9	0.0117	Non-responder
Pt03	CD8+/CCR7+/CD45RA- (central memory)	Week 1	0.00036	Non-responder
Pt03	CD8+/CCR7+/CD45RA- (central memory)	Week 9	0.0003	Non-responder
Pt05	CD8+/CCR7+/CD45RA- (central memory)	Week 1	0.0298	Non-responder
Pt05	CD8+/CCR7+/CD45RA- (central memory)	Week 9	0.0234	Non-responder
Pt06	CD8+/CCR7+/CD45RA- (central memory)	Week 1	0.0139	Non-responder
Pt06	CD8+/CCR7+/CD45RA- (central memory)	Week 9	0.0205	Non-responder
Pt07	CD8+/CCR7+/CD45RA- (central memory)	Week 1	0.0125	Non-responder
Pt07	CD8+/CCR7+/CD45RA- (central memory)	Week 9	0.019	Non-responder
Pt08	CD8+/CCR7+/CD45RA- (central memory)	Week 1	0.0246	Non-responder
Pt08	CD8+/CCR7+/CD45RA- (central memory)	Week 9	0.022	Non-responder
Pt09	CD8+/CCR7+/CD45RA- (central memory)	Week 1	0.0234	Non-responder
Pt09	CD8+/CCR7+/CD45RA- (central memory)	Week 9	0.0255	Non-responder
Pt10	CD8+/CCR7+/CD45RA- (central memory)	Week 1	0.0191	Non-responder
Pt10	CD8+/CCR7+/CD45RA- (central memory)	Week 9	0.0164	Non-responder
Pt11	CD8+/CCR7+/CD45RA- (central memory)	Week 1	0.0009	Non-responder
Pt11	CD8+/CCR7+/CD45RA- (central memory)	Week 9	0.0005	Non-responder
Pt12	CD8+/CCR7+/CD45RA- (central memory)	Week 9	0.0084	Non-responder
Pt14	CD8+/CCR7+/CD45RA- (central memory)	Week 1	0.0096	Responder
Pt14	CD8+/CCR7+/CD45RA- (central memory)	Week 9	0.0062	Responder
Pt15	CD8+/CCR7+/CD45RA- (central memory)	Week 1	0.00072	Responder
Pt15	CD8+/CCR7+/CD45RA- (central memory)	Week 9	0.0086	Responder
Pt16	CD8+/CCR7+/CD45RA- (central memory)	Week 1	0.0301	Responder
Pt16	CD8+/CCR7+/CD45RA- (central memory)	Week 9	0.0226	Responder
Pt17	CD8+/CCR7+/CD45RA- (central memory)	Week 1	0.0076	Responder
Pt17	CD8+/CCR7+/CD45RA- (central memory)	Week 9	0.0096	Responder
Pt18	CD8+/CCR7+/CD45RA- (central memory)	Week 1	0.0073	Responder
Pt18	CD8+/CCR7+/CD45RA- (central memory)	Week 9	0.0048	Responder
Pt19	CD8+/CCR7+/CD45RA- (central memory)	Week 1	0.0044	Responder
Pt19	CD8+/CCR7+/CD45RA- (central memory)	Week 9	0.0072	Responder
Pt20	CD8+/CCR7+/CD45RA- (central memory)	Week 1	0.00079	Non-responder
Pt20	CD8+/CCR7+/CD45RA- (central memory)	Week 9	0.004	Non-responder
Pt01	CD8+/CCR7-/CD45RA+ (effectors)	Week 1	0.0721	Non-responder
Pt01	CD8+/CCR7-/CD45RA+ (effectors)	Week 9	0.0677	Non-responder
Pt02	CD8+/CCR7-/CD45RA+ (effectors)	Week 1	0.0337	Non-responder
Pt02	CD8+/CCR7-/CD45RA+ (effectors)	Week 9	0.0367	Non-responder
Pt03	CD8+/CCR7-/CD45RA+ (effectors)	Week 1	0.186	Non-responder
Pt03	CD8+/CCR7-/CD45RA+ (effectors)	Week 9	0.18	Non-responder
Pt05	CD8+/CCR7-/CD45RA+ (effectors)	Week 1	0.219	Non-responder
Pt05	CD8+/CCR7-/CD45RA+ (effectors)	Week 9	0.177	Non-responder
Pt06	CD8+/CCR7-/CD45RA+ (effectors)	Week 1	0.0468	Non-responder
Pt06	CD8+/CCR7-/CD45RA+ (effectors)	Week 9	0.08	Non-responder
Pt07	CD8+/CCR7-/CD45RA+ (effectors)	Week 1	0.134	Non-responder
Pt07	CD8+/CCR7-/CD45RA+ (effectors)	Week 9	0.117	Non-responder
Pt08	CD8+/CCR7-/CD45RA+ (effectors)	Week 1	0.0421	Non-responder
Pt08	CD8+/CCR7-/CD45RA+ (effectors)	Week 9	0.0374	Non-responder
Pt09	CD8+/CCR7-/CD45RA+ (effectors)	Week 1	0.0664	Non-responder
Pt09	CD8+/CCR7-/CD45RA+ (effectors)	Week 9	0.0699	Non-responder
Pt10	CD8+/CCR7-/CD45RA+ (effectors)	Week 1	0.0392	Non-responder
Pt10	CD8+/CCR7-/CD45RA+ (effectors)	Week 9	0.0337	Non-responder
Pt11	CD8+/CCR7-/CD45RA+ (effectors)	Week 1	0.189	Non-responder
Pt11	CD8+/CCR7-/CD45RA+ (effectors)	Week 9	0.25	Non-responder
Pt12	CD8+/CCR7-/CD45RA+ (effectors)	Week 9	0.0137	Non-responder
Pt14	CD8+/CCR7-/CD45RA+ (effectors)	Week 1	0.0037	Responder
Pt14	CD8+/CCR7-/CD45RA+ (effectors)	Week 9	0.0086	Responder
Pt15	CD8+/CCR7-/CD45RA+ (effectors)	Week 1	0.0465	Responder
Pt15	CD8+/CCR7-/CD45RA+ (effectors)	Week 9	0.0439	Responder
Pt16	CD8+/CCR7-/CD45RA+ (effectors)	Week 1	0.0404	Responder
Pt16	CD8+/CCR7-/CD45RA+ (effectors)	Week 9	0.0342	Responder
Pt17	CD8+/CCR7-/CD45RA+ (effectors)	Week 1	0.0092	Responder
Pt17	CD8+/CCR7-/CD45RA+ (effectors)	Week 9	0.0126	Responder
Pt18	CD8+/CCR7-/CD45RA+ (effectors)	Week 1	0.0677	Responder
Pt18	CD8+/CCR7-/CD45RA+ (effectors)	Week 9	0.0728	Responder
Pt19	CD8+/CCR7-/CD45RA+ (effectors)	Week 1	0.148	Responder
Pt19	CD8+/CCR7-/CD45RA+ (effectors)	Week 9	0.122	Responder
Pt20	CD8+/CCR7-/CD45RA+ (effectors)	Week 1	0.302	Non-responder
Pt20	CD8+/CCR7-/CD45RA+ (effectors)	Week 9	0.207	Non-responder
Pt01	CD8+/CCR7-/CD45RA- (effector memory)	Week 1	0.0365	Non-responder
Pt01	CD8+/CCR7-/CD45RA- (effector memory)	Week 9	0.0351	Non-responder
Pt02	CD8+/CCR7-/CD45RA- (effector memory)	Week 1	0.0184	Non-responder
Pt02	CD8+/CCR7-/CD45RA- (effector memory)	Week 9	0.0525	Non-responder
Pt03	CD8+/CCR7-/CD45RA- (effector memory)	Week 1	0.0014	Non-responder
Pt03	CD8+/CCR7-/CD45RA- (effector memory)	Week 9	0.0021	Non-responder
Pt05	CD8+/CCR7-/CD45RA- (effector memory)	Week 1	0.0512	Non-responder
Pt05	CD8+/CCR7-/CD45RA- (effector memory)	Week 9	0.0489	Non-responder
Pt06	CD8+/CCR7-/CD45RA- (effector memory)	Week 1	0.0172	Non-responder
Pt06	CD8+/CCR7-/CD45RA- (effector memory)	Week 9	0.0387	Non-responder
Pt07	CD8+/CCR7-/CD45RA- (effector memory)	Week 1	0.0515	Non-responder
Pt07	CD8+/CCR7-/CD45RA- (effector memory)	Week 9	0.0381	Non-responder
Pt08	CD8+/CCR7-/CD45RA- (effector memory)	Week 1	0.0918	Non-responder
Pt08	CD8+/CCR7-/CD45RA- (effector memory)	Week 9	0.0766	Non-responder
Pt09	CD8+/CCR7-/CD45RA- (effector memory)	Week 1	0.0603	Non-responder
Pt09	CD8+/CCR7-/CD45RA- (effector memory)	Week 9	0.143	Non-responder
Pt10	CD8+/CCR7-/CD45RA- (effector memory)	Week 1	0.0784	Non-responder
Pt10	CD8+/CCR7-/CD45RA- (effector memory)	Week 9	0.0526	Non-responder
Pt11	CD8+/CCR7-/CD45RA- (effector memory)	Week 1	0.0039	Non-responder
Pt11	CD8+/CCR7-/CD45RA- (effector memory)	Week 9	0.0132	Non-responder
Pt12	CD8+/CCR7-/CD45RA- (effector memory)	Week 9	0.0264	Non-responder
Pt14	CD8+/CCR7-/CD45RA- (effector memory)	Week 1	0.0191	Responder
Pt14	CD8+/CCR7-/CD45RA- (effector memory)	Week 9	0.0435	Responder
Pt15	CD8+/CCR7-/CD45RA- (effector memory)	Week 1	0.00041	Responder
Pt15	CD8+/CCR7-/CD45RA- (effector memory)	Week 9	0.0205	Responder
Pt16	CD8+/CCR7-/CD45RA- (effector memory)	Week 1	0.0401	Responder
Pt16	CD8+/CCR7-/CD45RA- (effector memory)	Week 9	0.0448	Responder
Pt17	CD8+/CCR7-/CD45RA- (effector memory)	Week 1	0.0092	Responder
Pt17	CD8+/CCR7-/CD45RA- (effector memory)	Week 9	0.0111	Responder
Pt18	CD8+/CCR7-/CD45RA- (effector memory)	Week 1	0.0115	Responder
Pt18	CD8+/CCR7-/CD45RA- (effector memory)	Week 9	0.0274	Responder
Pt19	CD8+/CCR7-/CD45RA- (effector memory)	Week 1	0.273	Responder
Pt19	CD8+/CCR7-/CD45RA- (effector memory)	Week 9	0.258	Responder
Pt20	CD8+/CCR7-/CD45RA- (effector memory)	Week 1	0.0919	Non-responder
Pt20	CD8+/CCR7-/CD45RA- (effector memory)	Week 9	0.0373	Non-responder

## Sheet: Fig S7b-c
trial_id	measurement	timepoint	value	responder
Pt02	Classical monocytes (CD14+/CD16-/CD56- /CD3-/CD20-)	Week 1	6.34694	Non-responder
Pt03	Classical monocytes (CD14+/CD16-/CD56- /CD3-/CD20-)	Week 1	17.5431	Non-responder
Pt03	Classical monocytes (CD14+/CD16-/CD56- /CD3-/CD20-)	Week 9	17.0032	Non-responder
Pt05	Classical monocytes (CD14+/CD16-/CD56- /CD3-/CD20-)	Week 1	18.3763	Non-responder
Pt05	Classical monocytes (CD14+/CD16-/CD56- /CD3-/CD20-)	Week 9	2.42759	Non-responder
Pt06	Classical monocytes (CD14+/CD16-/CD56- /CD3-/CD20-)	Week 1	16.8211	Non-responder
Pt07	Classical monocytes (CD14+/CD16-/CD56- /CD3-/CD20-)	Week 1	36.2602	Non-responder
Pt07	Classical monocytes (CD14+/CD16-/CD56- /CD3-/CD20-)	Week 9	16.2137	Non-responder
Pt08	Classical monocytes (CD14+/CD16-/CD56- /CD3-/CD20-)	Week 1	22.1958	Non-responder
Pt09	Classical monocytes (CD14+/CD16-/CD56- /CD3-/CD20-)	Week 1	8.16085	Non-responder
Pt09	Classical monocytes (CD14+/CD16-/CD56- /CD3-/CD20-)	Week 9	8.72699	Non-responder
Pt10	Classical monocytes (CD14+/CD16-/CD56- /CD3-/CD20-)	Week 1	10.6603	Non-responder
Pt12	Classical monocytes (CD14+/CD16-/CD56- /CD3-/CD20-)	Week 9	10.7794	Non-responder
Pt14	Classical monocytes (CD14+/CD16-/CD56- /CD3-/CD20-)	Week 1	16.9474	Responder
Pt14	Classical monocytes (CD14+/CD16-/CD56- /CD3-/CD20-)	Week 9	36.4197	Responder
Pt15	Classical monocytes (CD14+/CD16-/CD56- /CD3-/CD20-)	Week 1	13.8592	Responder
Pt15	Classical monocytes (CD14+/CD16-/CD56- /CD3-/CD20-)	Week 9	6.06432	Responder
Pt16	Classical monocytes (CD14+/CD16-/CD56- /CD3-/CD20-)	Week 1	1.83298	Responder
Pt16	Classical monocytes (CD14+/CD16-/CD56- /CD3-/CD20-)	Week 9	0.421472	Responder
Pt17	Classical monocytes (CD14+/CD16-/CD56- /CD3-/CD20-)	Week 1	6.33127	Responder
Pt17	Classical monocytes (CD14+/CD16-/CD56- /CD3-/CD20-)	Week 9	4.99756	Responder
Pt18	Classical monocytes (CD14+/CD16-/CD56- /CD3-/CD20-)	Week 1	4.07769	Responder
Pt19	Classical monocytes (CD14+/CD16-/CD56- /CD3-/CD20-)	Week 1	21.1706	Responder
Pt19	Classical monocytes (CD14+/CD16-/CD56- /CD3-/CD20-)	Week 9	10.2335	Responder
Pt20	Classical monocytes (CD14+/CD16-/CD56- /CD3-/CD20-)	Week 1	1.12398	Non-responder
Pt02	Intermediate monocytes (CD14+/CD16+/CD56- /CD3-/CD20-)	Week 1	2.44643	Non-responder
Pt03	Intermediate monocytes (CD14+/CD16+/CD56- /CD3-/CD20-)	Week 1	1.02677	Non-responder
Pt03	Intermediate monocytes (CD14+/CD16+/CD56- /CD3-/CD20-)	Week 9	2.0152	Non-responder
Pt05	Intermediate monocytes (CD14+/CD16+/CD56- /CD3-/CD20-)	Week 1	0.0841296	Non-responder
Pt05	Intermediate monocytes (CD14+/CD16+/CD56- /CD3-/CD20-)	Week 9	0.0345711	Non-responder
Pt06	Intermediate monocytes (CD14+/CD16+/CD56- /CD3-/CD20-)	Week 1	1.02251	Non-responder
Pt07	Intermediate monocytes (CD14+/CD16+/CD56- /CD3-/CD20-)	Week 1	5.0785	Non-responder
Pt07	Intermediate monocytes (CD14+/CD16+/CD56- /CD3-/CD20-)	Week 9	3.20752	Non-responder
Pt08	Intermediate monocytes (CD14+/CD16+/CD56- /CD3-/CD20-)	Week 1	5.053	Non-responder
Pt09	Intermediate monocytes (CD14+/CD16+/CD56- /CD3-/CD20-)	Week 1	3.30331	Non-responder
Pt09	Intermediate monocytes (CD14+/CD16+/CD56- /CD3-/CD20-)	Week 9	2.04499	Non-responder
Pt10	Intermediate monocytes (CD14+/CD16+/CD56- /CD3-/CD20-)	Week 1	1.89586	Non-responder
Pt12	Intermediate monocytes (CD14+/CD16+/CD56- /CD3-/CD20-)	Week 9	1.2444	Non-responder
Pt14	Intermediate monocytes (CD14+/CD16+/CD56- /CD3-/CD20-)	Week 1	0.517173	Responder
Pt14	Intermediate monocytes (CD14+/CD16+/CD56- /CD3-/CD20-)	Week 9	0.997243	Responder
Pt15	Intermediate monocytes (CD14+/CD16+/CD56- /CD3-/CD20-)	Week 1	0.695354	Responder
Pt15	Intermediate monocytes (CD14+/CD16+/CD56- /CD3-/CD20-)	Week 9	0.0830728	Responder
Pt16	Intermediate monocytes (CD14+/CD16+/CD56- /CD3-/CD20-)	Week 1	0.205695	Responder
Pt16	Intermediate monocytes (CD14+/CD16+/CD56- /CD3-/CD20-)	Week 9	0.0191578	Responder
Pt17	Intermediate monocytes (CD14+/CD16+/CD56- /CD3-/CD20-)	Week 1	0.578746	Responder
Pt17	Intermediate monocytes (CD14+/CD16+/CD56- /CD3-/CD20-)	Week 9	0.779601	Responder
Pt18	Intermediate monocytes (CD14+/CD16+/CD56- /CD3-/CD20-)	Week 1	0.548888	Responder
Pt19	Intermediate monocytes (CD14+/CD16+/CD56- /CD3-/CD20-)	Week 1	0.994191	Responder
Pt19	Intermediate monocytes (CD14+/CD16+/CD56- /CD3-/CD20-)	Week 9	0.494152	Responder
Pt20	Intermediate monocytes (CD14+/CD16+/CD56- /CD3-/CD20-)	Week 1	0.0668101	Non-responder
Pt02	NK cells (CD56+/CD3-/CD20-)	Week 1	15.9362	Non-responder
Pt03	NK cells (CD56+/CD3-/CD20-)	Week 1	14.7385	Non-responder
Pt03	NK cells (CD56+/CD3-/CD20-)	Week 9	11.4921	Non-responder
Pt05	NK cells (CD56+/CD3-/CD20-)	Week 1	2.06418	Non-responder
Pt05	NK cells (CD56+/CD3-/CD20-)	Week 9	4.82588	Non-responder
Pt06	NK cells (CD56+/CD3-/CD20-)	Week 1	9.96741	Non-responder
Pt07	NK cells (CD56+/CD3-/CD20-)	Week 1	4.61317	Non-responder
Pt07	NK cells (CD56+/CD3-/CD20-)	Week 9	5.3323	Non-responder
Pt08	NK cells (CD56+/CD3-/CD20-)	Week 1	6.52367	Non-responder
Pt09	NK cells (CD56+/CD3-/CD20-)	Week 1	10.9336	Non-responder
Pt09	NK cells (CD56+/CD3-/CD20-)	Week 9	13.6458	Non-responder
Pt10	NK cells (CD56+/CD3-/CD20-)	Week 1	7.68923	Non-responder
Pt12	NK cells (CD56+/CD3-/CD20-)	Week 9	10.112	Non-responder
Pt14	NK cells (CD56+/CD3-/CD20-)	Week 1	2.51293	Responder
Pt14	NK cells (CD56+/CD3-/CD20-)	Week 9	7.26447	Responder
Pt15	NK cells (CD56+/CD3-/CD20-)	Week 1	9.01567	Responder
Pt15	NK cells (CD56+/CD3-/CD20-)	Week 9	2.99718	Responder
Pt16	NK cells (CD56+/CD3-/CD20-)	Week 1	3.07172	Responder
Pt16	NK cells (CD56+/CD3-/CD20-)	Week 9	0.655198	Responder
Pt17	NK cells (CD56+/CD3-/CD20-)	Week 1	13.3096	Responder
Pt17	NK cells (CD56+/CD3-/CD20-)	Week 9	18.0014	Responder
Pt18	NK cells (CD56+/CD3-/CD20-)	Week 1	2.77042	Responder
Pt19	NK cells (CD56+/CD3-/CD20-)	Week 1	15.0902	Responder
Pt19	NK cells (CD56+/CD3-/CD20-)	Week 9	8.66512	Responder
Pt20	NK cells (CD56+/CD3-/CD20-)	Week 1	6.12885	Non-responder
Pt02	Non-classical monocytes (CD14-/CD16+/CD56- /CD3-/CD20-)	Week 1	0.859694	Non-responder
Pt03	Non-classical monocytes (CD14-/CD16+/CD56- /CD3-/CD20-)	Week 1	0.538011	Non-responder
Pt03	Non-classical monocytes (CD14-/CD16+/CD56- /CD3-/CD20-)	Week 9	0.404053	Non-responder
Pt05	Non-classical monocytes (CD14-/CD16+/CD56- /CD3-/CD20-)	Week 1	0	Non-responder
Pt05	Non-classical monocytes (CD14-/CD16+/CD56- /CD3-/CD20-)	Week 9	0.0187504	Non-responder
Pt06	Non-classical monocytes (CD14-/CD16+/CD56- /CD3-/CD20-)	Week 1	0.201862	Non-responder
Pt07	Non-classical monocytes (CD14-/CD16+/CD56- /CD3-/CD20-)	Week 1	1.38508	Non-responder
Pt07	Non-classical monocytes (CD14-/CD16+/CD56- /CD3-/CD20-)	Week 9	0.79481	Non-responder
Pt08	Non-classical monocytes (CD14-/CD16+/CD56- /CD3-/CD20-)	Week 1	0.135836	Non-responder
Pt09	Non-classical monocytes (CD14-/CD16+/CD56- /CD3-/CD20-)	Week 1	0.0581526	Non-responder
Pt09	Non-classical monocytes (CD14-/CD16+/CD56- /CD3-/CD20-)	Week 9	0.0474438	Non-responder
Pt10	Non-classical monocytes (CD14-/CD16+/CD56- /CD3-/CD20-)	Week 1	0.417489	Non-responder
Pt12	Non-classical monocytes (CD14-/CD16+/CD56- /CD3-/CD20-)	Week 9	1.61718	Non-responder
Pt14	Non-classical monocytes (CD14-/CD16+/CD56- /CD3-/CD20-)	Week 1	0.0663042	Responder
Pt14	Non-classical monocytes (CD14-/CD16+/CD56- /CD3-/CD20-)	Week 9	0.097292	Responder
Pt15	Non-classical monocytes (CD14-/CD16+/CD56- /CD3-/CD20-)	Week 1	0.0532804	Responder
Pt15	Non-classical monocytes (CD14-/CD16+/CD56- /CD3-/CD20-)	Week 9	0.00655838	Responder
Pt16	Non-classical monocytes (CD14-/CD16+/CD56- /CD3-/CD20-)	Week 1	0.0365681	Responder
Pt16	Non-classical monocytes (CD14-/CD16+/CD56- /CD3-/CD20-)	Week 9	0.026821	Responder
Pt17	Non-classical monocytes (CD14-/CD16+/CD56- /CD3-/CD20-)	Week 1	0.0484273	Responder
Pt17	Non-classical monocytes (CD14-/CD16+/CD56- /CD3-/CD20-)	Week 9	0.111595	Responder
Pt18	Non-classical monocytes (CD14-/CD16+/CD56- /CD3-/CD20-)	Week 1	0.0259829	Responder
Pt19	Non-classical monocytes (CD14-/CD16+/CD56- /CD3-/CD20-)	Week 1	0.95177	Responder
Pt19	Non-classical monocytes (CD14-/CD16+/CD56- /CD3-/CD20-)	Week 9	0.468639	Responder
Pt20	Non-classical monocytes (CD14-/CD16+/CD56- /CD3-/CD20-)	Week 1	0.0240713	Non-responder

[truncated: 4 more sheets: Fig S8, Fig S9a, Fig S11a, Fig S11d]
